# Supplementary material for: Bis(1,10-phenanthrolin-1-ium) tetra­chlorido­zincate monohydrate
Source: Acta Crystallogr Sect E Struct Rep Online. 2014 Jan 18;70(Pt 2):m53. doi: 10.1107/S1600536814000208 (PMC3998259; doi:10.1107/S1600536814000208)
Supplement: Supplementary file 1 [file e-70-00m53-sup1.cif]

##############################################################################
#                                                                            #
# This CIF contains the data in a paper accepted for publication in          #
# Acta Crystallographica Section E. It conforms to the requirements of       #
# Notes for Authors for Acta Crystallographica Section E, and has been       #
# peer reviewed under the auspices of the IUCr Commission on Journals.       #
#                                                                            #
# Full details of the Crystallographic Information File format               #
# are given in the paper "The Crystallographic Information File (CIF):       #
# a New Standard Archive File for Crystallography" by S. R. Hall, F. H.      #
# Allen and I. D. Brown [Acta Cryst. (1991), A47, 655-685].                  #
#                                                                            #
# The current version of the core CIF dictionary is obtainable from          #
# ftp://ftp.iucr.org/pub/cif_core.dic.                                       #
#                                                                            #
# Software is freely available for graphical display of the structure(s)     #
# in this CIF. For information consult the CIF software page                 #
# http://www.iucr.org/resources/cif/software.                                #
#                                                                            #
# This file may be used for bona fide research purposes within the           #
# scientific community so long as proper attribution is given to the journal # 
# article from which it was obtained.                                        #
#                                                                            #
##############################################################################
data_global
_audit_creation_method     SHELXL-97
_journal_date_recd_electronic     2013-12-29
_journal_date_accepted     2014-01-04
_journal_name_full     'Acta Crystallographica, Section E'
_journal_year     2014
_journal_volume     70
_journal_issue      2
_journal_page_first     m53
_journal_page_last     m53
_journal_paper_category     QM
_journal_paper_doi     10.1107/S1600536814000208
_journal_coeditor_code     SU2681
_publ_contact_author_name     'A. Subbiah Pandi'
_publ_contact_author_address
;
  Department of Physics
  Presidency College
  Chennai 600 005
  India
;
_publ_contact_author_email     'a_sp59@yahoo.in'
_publ_contact_author_fax     '044 091 2854 4894'
_publ_contact_author_phone     '044 091 24471061'
_publ_section_title
;
Bis(1,10-phenanthrolin-1-ium) tetrachloridozincate monohydrate
;
_publ_section_title_footnote     .
loop_
    _publ_author_name
    _publ_author_address
    'E. Govindan'
;
Department of Physics
Presidency College (Autonomous)
Chennai 600 005
India
;
    'Subramani Thirumurugan'
;
Department of Chemistry
Pondicherry University
Pondicherry 605 014
India
;
    'Ayyakannu Sundaram Ganeshraja'
;
Department of Chemistry
Pondicherry University
Pondicherry 605 014
India
;
    'Krishnamoorthy Anbalagan'
;
Department of Chemistry
Pondicherry University
Pondicherry 605 014
India
;
    'A. SubbiahPandi'
;
Department of Physics
Presidency College (Autonomous)
Chennai 600 005
India
;
data_I
_audit_creation_method     SHELXL-97
_database_code_depnum_ccdc_archive     'CCDC 979772'
_chemical_name_systematic
;
Bis(1,10-phenanthrolin-1-ium) tetrachloridozincate monohydrate
;
_chemical_name_common     ?
_chemical_formula_moiety     '2(C12 H9 N2 +), ZnCl4 2-, H2 O'
_chemical_formula_sum     'C24 H20 Cl4 N4 O Zn'
_chemical_formula_iupac     '(C12 H9 N2)2 [Zn Cl4], H2 O'
_chemical_formula_weight     587.61
_chemical_melting_point     ?
_symmetry_cell_setting     monoclinic
_symmetry_space_group_name_H-M     'P 21/a'
_symmetry_space_group_name_Hall     '-P 2yab'
loop_
    _symmetry_equiv_pos_site_id
    _symmetry_equiv_pos_as_xyz
    1 x,y,z
    2 1/2-x,1/2+y,-z
    3 -x,-y,-z
    4 1/2+x,1/2-y,z
_cell_length_a     14.6046(5)
_cell_length_b     10.8008(3)
_cell_length_c     16.3151(6)
_cell_angle_alpha     90.00
_cell_angle_beta     107.390(4)
_cell_angle_gamma     90.00
_cell_volume     2455.93(14)
_cell_formula_units_Z     4
_cell_measurement_reflns_used     3414
_cell_measurement_theta_min     3.77
_cell_measurement_theta_max     25.00
_cell_measurement_temperature     293(2)
_exptl_crystal_description     block
_exptl_crystal_colour     colourless
_exptl_crystal_size_max     0.21
_exptl_crystal_size_mid     0.18
_exptl_crystal_size_min     0.15
_exptl_crystal_density_diffrn     1.589
_exptl_crystal_density_meas     ?
_exptl_crystal_density_method     'not measured'
_exptl_crystal_F_000     1192
_exptl_absorpt_coefficient_mu     1.461
_exptl_absorpt_correction_type     multi-scan
_exptl_absorpt_process_details
                               '(<i>CrysAlis PRO</i>; Oxford Diffraction, 2009)'
_exptl_absorpt_correction_T_min     0.743
_exptl_absorpt_correction_T_max     0.803
_exptl_special_details     ?
_diffrn_ambient_temperature     293(2)
_diffrn_radiation_type     MoK\a
_diffrn_radiation_wavelength     0.71073
_diffrn_radiation_source     'fine-focus sealed tube'
_diffrn_radiation_monochromator     graphite
_diffrn_measurement_device_type     
'Oxford Diffraction Xcalibur diffractometer with Eos detector'
_diffrn_measurement_method     '\w and \f scans'
_diffrn_detector_area_resol_mean     ?
_diffrn_reflns_number     10373
_diffrn_reflns_av_R_equivalents     0.0284
_diffrn_reflns_av_sigmaI/netI     0.0384
_diffrn_reflns_theta_min     3.77
_diffrn_reflns_theta_max     25.00
_diffrn_reflns_theta_full     25.00
_diffrn_measured_fraction_theta_max     0.991
_diffrn_measured_fraction_theta_full     0.991
_diffrn_reflns_limit_h_min     -17
_diffrn_reflns_limit_h_max     17
_diffrn_reflns_limit_k_min     -11
_diffrn_reflns_limit_k_max     12
_diffrn_reflns_limit_l_min     -19
_diffrn_reflns_limit_l_max     19
_diffrn_standards_number     0
_diffrn_standards_interval_count     .
_diffrn_standards_interval_time     .
_diffrn_standards_decay_%     ?
_refine_special_details
;
Refinement of <i>F</i>^2^ against ALL reflections. The weighted <i>R</i>-factor
<i>wR</i> and goodness of fit <i>S</i> are based on <i>F</i>^2^, conventional
<i>R</i>-factors <i>R</i> are based on <i>F</i>, with <i>F</i> set to zero for
negative <i>F</i>^2^. The threshold expression of <i>F</i>^2^ >
\s(<i>F</i>^2^) is used only for calculating <i>R</i>-factors(gt) <i>etc</i>.
and is not relevant to the choice of reflections for refinement.
<i>R</i>-factors based on <i>F</i>^2^ are statistically about twice as large
as those based on <i>F</i>, and <i>R</i>- factors based on ALL data will be
even larger.
;
_reflns_number_total     4293
_reflns_number_gt     3414
_reflns_threshold_expression     I>2sigma(I)
_refine_ls_structure_factor_coef     Fsqd
_refine_ls_matrix_type     full
_refine_ls_R_factor_all     0.0456
_refine_ls_R_factor_gt     0.0305
_refine_ls_wR_factor_gt     0.0624
_refine_ls_wR_factor_ref     0.0679
_refine_ls_goodness_of_fit_ref     1.049
_refine_ls_restrained_S_all     1.049
_refine_ls_number_reflns     4293
_refine_ls_number_parameters     324
_refine_ls_number_restraints     0
_refine_ls_hydrogen_treatment     mixed
_refine_ls_weighting_scheme     calc
_refine_ls_weighting_details
         'calc w=1/[\s^2^(Fo^2^)+(0.0278P)^2^+0.2557P] where P=(Fo^2^+2Fc^2^)/3'
_atom_sites_solution_hydrogens     geom
_atom_sites_solution_primary     direct
_atom_sites_solution_secondary     difmap
_refine_ls_shift/su_max     0.000
_refine_ls_shift/su_mean     0.000
_refine_diff_density_max     0.378
_refine_diff_density_min     -0.289
_refine_ls_extinction_method     '<i>SHELXL97</i> (Sheldrick, 2008)'
_refine_ls_extinction_coef     0.0165(5)
_refine_ls_extinction_expression
                                  'Fc^*^=kFc[1+0.001xFc^2^\l^3^/sin(2\q)]^-1/4^'
loop_
    _atom_type_symbol
    _atom_type_description
    _atom_type_scat_dispersion_real
    _atom_type_scat_dispersion_imag
    _atom_type_scat_source
    'C' 'C' 0.0033 0.0016
                         'International Tables Vol C Tables 4.2.6.8 and 6.1.1.4'
    'H' 'H' 0.0000 0.0000
                         'International Tables Vol C Tables 4.2.6.8 and 6.1.1.4'
    'N' 'N' 0.0061 0.0033
                         'International Tables Vol C Tables 4.2.6.8 and 6.1.1.4'
    'Cl' 'Cl' 0.1484 0.1585
                         'International Tables Vol C Tables 4.2.6.8 and 6.1.1.4'
    'Zn' 'Zn' 0.2839 1.4301
                         'International Tables Vol C Tables 4.2.6.8 and 6.1.1.4'
    'O' 'O' 0.0106 0.0060
                         'International Tables Vol C Tables 4.2.6.8 and 6.1.1.4'
_computing_data_collection     'CrysAlis CCD (Oxford  Diffraction, 2009)'
_computing_cell_refinement     'CrysAlis CCD (Oxford  Diffraction, 2009)'
_computing_data_reduction     'CrysAlis RED (Oxford  Diffraction, 2009)'
_computing_structure_solution     '<i>SHELXS97</i> (Sheldrick, 2008)'
_computing_structure_refinement     '<i>SHELXL97</i> (Sheldrick, 2008)'
_computing_molecular_graphics     '<i>ORTEP-3 for Windows</i> (Farrugia, 2012)'
_computing_publication_material
              '<i>SHELXL97</i> (Sheldrick, 2008) and <i>PLATON</i> (Spek, 2009)'
loop_
    _atom_site_type_symbol
    _atom_site_label
    _atom_site_fract_x
    _atom_site_fract_y
    _atom_site_fract_z
    _atom_site_U_iso_or_equiv
    _atom_site_thermal_displace_type
    _atom_site_calc_flag
    _atom_site_refinement_flags
    _atom_site_occupancy
    _atom_site_disorder_assembly
    _atom_site_disorder_group
    N N1 0.05391(18) 1.17583(19) 0.56437(14) 0.0382(8) Uani d . 1.000 . .
    N N12 0.13002(14) 0.97933(17) 0.66837(13) 0.0364(7) Uani d . 1.000 . .
    C C2 0.0227(2) 1.2729(2) 0.51338(17) 0.0498(10) Uani d . 1.000 . .
    C C3 -0.0746(2) 1.2890(3) 0.47489(18) 0.0574(10) Uani d . 1.000 . .
    C C4 -0.1379(2) 1.2056(3) 0.49016(18) 0.0533(11) Uani d . 1.000 . .
    C C5 -0.10528(18) 1.1038(2) 0.54406(16) 0.0401(9) Uani d . 1.000 . .
    C C6 -0.16693(19) 1.0148(3) 0.56456(18) 0.0497(10) Uani d . 1.000 . .
    C C7 -0.13202(18) 0.9219(3) 0.61895(18) 0.0475(10) Uani d . 1.000 . .
    C C8 -0.03095(17) 0.9048(2) 0.65657(15) 0.0354(8) Uani d . 1.000 . .
    C C9 0.0097(2) 0.8067(2) 0.71173(17) 0.0437(9) Uani d . 1.000 . .
    C C10 0.1068(2) 0.7959(2) 0.74208(18) 0.0469(10) Uani d . 1.000 . .
    C C11 0.16361(19) 0.8837(2) 0.71874(16) 0.0427(9) Uani d . 1.000 . .
    C C13 0.03328(16) 0.9889(2) 0.63748(14) 0.0293(7) Uani d . 1.000 . .
    C C14 -0.00593(17) 1.0909(2) 0.58142(14) 0.0306(8) Uani d . 1.000 . .
    N N15 -0.07856(15) 0.34171(18) 0.92218(13) 0.0339(7) Uani d . 1.000 . .
    N N26 0.08664(14) 0.25794(18) 1.03725(13) 0.0378(7) Uani d . 1.000 . .
    C C16 -0.15449(18) 0.3854(2) 0.86201(17) 0.0424(9) Uani d . 1.000 . .
    C C17 -0.24346(18) 0.3314(3) 0.84870(17) 0.0460(9) Uani d . 1.000 . .
    C C18 -0.25201(17) 0.2333(2) 0.89907(17) 0.0428(9) Uani d . 1.000 . .
    C C19 -0.17174(16) 0.1862(2) 0.96188(15) 0.0339(8) Uani d . 1.000 . .
    C C20 -0.17495(18) 0.0817(2) 1.01531(17) 0.0411(9) Uani d . 1.000 . .
    C C21 -0.09527(18) 0.0398(2) 1.07310(16) 0.0407(9) Uani d . 1.000 . .
    C C22 -0.00318(17) 0.0967(2) 1.08369(15) 0.0327(8) Uani d . 1.000 . .
    C C23 0.08261(19) 0.0549(2) 1.14257(16) 0.0417(9) Uani d . 1.000 . .
    C C24 0.16602(19) 0.1130(2) 1.14723(17) 0.0473(9) Uani d . 1.000 . .
    C C25 0.16456(18) 0.2136(3) 1.09347(18) 0.0470(9) Uani d . 1.000 . .
    C C27 0.00304(16) 0.1986(2) 1.03291(15) 0.0291(7) Uani d . 1.000 . .
    C C28 -0.08273(16) 0.2437(2) 0.97183(15) 0.0287(7) Uani d . 1.000 . .
    Zn Zn1 0.02573(2) 0.43561(2) 0.73719(2) 0.03240(10)
                                                      Uani d . 1.000 . .
    Cl Cl1 -0.11018(5) 0.52315(6) 0.64898(5) 0.0584(3) Uani d . 1.000 . .
    Cl Cl2 0.15128(4) 0.45542(6) 0.68453(4) 0.0445(2) Uani d . 1.000 . .
    Cl Cl3 0.06504(5) 0.53130(5) 0.86969(4) 0.0429(2) Uani d . 1.000 . .
    Cl Cl4 -0.00552(5) 0.23479(5) 0.76075(4) 0.0433(2) Uani d . 1.000 . .
    O O1 -0.25358(17) 0.2883(3) 0.61679(19) 0.0609(9) Uani d . 1.000 . .
    H H1 0.1064(18) 1.169(2) 0.5852(17) 0.033(8) Uiso d . 1.000 . .
    H H2 0.06620 1.32970 0.50370 0.0600 Uiso c R 1.000 . .
    H H3 -0.09690 1.35620 0.43880 0.0690 Uiso c R 1.000 . .
    H H4 -0.20340 1.21660 0.46450 0.0640 Uiso c R 1.000 . .
    H H6 -0.23290 1.02140 0.53950 0.0600 Uiso c R 1.000 . .
    H H7 -0.17430 0.86710 0.63270 0.0570 Uiso c R 1.000 . .
    H H9 -0.02950 0.74930 0.72740 0.0530 Uiso c R 1.000 . .
    H H10 0.13470 0.73060 0.77800 0.0560 Uiso c R 1.000 . .
    H H11 0.22980 0.87460 0.74000 0.0510 Uiso c R 1.000 . .
    H H15 -0.0270(18) 0.379(2) 0.9296(16) 0.040(8) Uiso d . 1.000 . .
    H H16 -0.14770 0.45270 0.82870 0.0510 Uiso c R 1.000 . .
    H H17 -0.29670 0.36120 0.80630 0.0550 Uiso c R 1.000 . .
    H H18 -0.31190 0.19750 0.89150 0.0510 Uiso c R 1.000 . .
    H H20 -0.23320 0.04250 1.00970 0.0490 Uiso c R 1.000 . .
    H H21 -0.09940 -0.02770 1.10720 0.0490 Uiso c R 1.000 . .
    H H23 0.08200 -0.01220 1.17810 0.0500 Uiso c R 1.000 . .
    H H24 0.22340 0.08620 1.18570 0.0570 Uiso c R 1.000 . .
    H H25 0.22260 0.25230 1.09750 0.0560 Uiso c R 1.000 . .
    H H1A -0.217(3) 0.344(3) 0.620(2) 0.083(15) Uiso d . 1.000 . .
    H H1B -0.239(3) 0.241(3) 0.650(2) 0.079(16) Uiso d . 1.000 . .
loop_
    _atom_site_aniso_label
    _atom_site_aniso_U_11
    _atom_site_aniso_U_22
    _atom_site_aniso_U_33
    _atom_site_aniso_U_12
    _atom_site_aniso_U_13
    _atom_site_aniso_U_23
    N1 0.0427(15) 0.0374(13) 0.0337(13) 0.0058(11) 0.0103(11) 0.0005(10)
    N12 0.0342(11) 0.0336(11) 0.0368(12) 0.0014(9) 0.0034(9) -0.0013(9)
    C2 0.081(2) 0.0349(15) 0.0369(17) 0.0056(14) 0.0228(15) 0.0018(12)
    C3 0.087(2) 0.0461(17) 0.0368(17) 0.0339(17) 0.0149(16) 0.0047(13)
    C4 0.0546(18) 0.066(2) 0.0358(17) 0.0293(16) 0.0081(14) -0.0022(14)
    C5 0.0395(15) 0.0489(15) 0.0312(15) 0.0145(12) 0.0096(12) -0.0083(12)
    C6 0.0301(14) 0.0680(19) 0.0472(18) 0.0052(14) 0.0058(13) -0.0136(15)
    C7 0.0374(15) 0.0549(17) 0.0524(18) -0.0112(13) 0.0168(13) -0.0128(14)
    C8 0.0396(14) 0.0367(13) 0.0299(14) -0.0049(11) 0.0105(11) -0.0108(11)
    C9 0.0582(18) 0.0342(14) 0.0405(16) -0.0133(13) 0.0173(14) -0.0057(12)
    C10 0.0600(19) 0.0330(14) 0.0402(16) 0.0000(13) 0.0036(14) 0.0023(12)
    C11 0.0407(15) 0.0394(14) 0.0388(16) 0.0024(12) -0.0019(12) -0.0012(12)
    C13 0.0325(13) 0.0291(12) 0.0248(13) 0.0011(10) 0.0062(10) -0.0079(10)
    C14 0.0365(13) 0.0317(13) 0.0241(13) 0.0034(11) 0.0099(11) -0.0065(10)
    N15 0.0305(12) 0.0374(12) 0.0362(13) 0.0010(10) 0.0138(10) 0.0036(10)
    N26 0.0319(11) 0.0453(12) 0.0355(13) -0.0040(9) 0.0090(9) 0.0053(10)
    C16 0.0423(15) 0.0481(15) 0.0396(16) 0.0136(13) 0.0164(12) 0.0134(12)
    C17 0.0326(15) 0.0642(18) 0.0382(16) 0.0129(13) 0.0059(12) 0.0039(14)
    C18 0.0282(13) 0.0558(17) 0.0437(17) -0.0009(12) 0.0098(12) -0.0058(13)
    C19 0.0320(13) 0.0379(13) 0.0340(15) -0.0021(11) 0.0131(11) -0.0053(11)
    C20 0.0382(15) 0.0454(15) 0.0435(16) -0.0125(12) 0.0180(13) -0.0040(13)
    C21 0.0482(16) 0.0377(14) 0.0404(16) -0.0082(12) 0.0195(13) 0.0033(12)
    C22 0.0389(14) 0.0338(13) 0.0277(13) 0.0002(11) 0.0137(11) -0.0008(11)
    C23 0.0520(17) 0.0420(15) 0.0316(15) 0.0045(13) 0.0133(12) 0.0067(12)
    C24 0.0388(15) 0.0594(17) 0.0373(16) 0.0056(13) 0.0015(12) 0.0101(14)
    C25 0.0305(14) 0.0625(18) 0.0444(17) -0.0057(13) 0.0057(12) 0.0052(14)
    C27 0.0302(12) 0.0321(13) 0.0264(13) -0.0010(10) 0.0106(10) -0.0030(10)
    C28 0.0336(13) 0.0285(12) 0.0267(13) -0.0002(10) 0.0132(10) -0.0025(10)
    Zn1 0.0315(2) 0.0318(2) 0.0336(2) -0.00330(10)
                                                 0.00910(10)
                                                           -0.00230(10)
    Cl1 0.0373(4) 0.0486(4) 0.0735(5) -0.0010(3) -0.0074(3) 0.0052(4)
    Cl2 0.0409(4) 0.0505(4) 0.0470(4) -0.0073(3) 0.0208(3) -0.0059(3)
    Cl3 0.0575(4) 0.0369(3) 0.0369(4) -0.0085(3) 0.0182(3) -0.0086(3)
    Cl4 0.0575(4) 0.0299(3) 0.0460(4) -0.0072(3) 0.0210(3) -0.0050(3)
    O1 0.0530(14) 0.0493(14) 0.083(2) 0.0033(13) 0.0242(13) 0.0021(14)
_geom_special_details
;
 Bond distances, angles etc. have been calculated using the
 rounded fractional coordinates. All su's are estimated
 from the variances of the (full) variance-covariance matrix.
 The cell esds are taken into account in the estimation of
 distances, angles and torsion angles
;
loop_
    _geom_bond_atom_site_label_1
    _geom_bond_atom_site_label_2
    _geom_bond_site_symmetry_1
    _geom_bond_site_symmetry_2
    _geom_bond_distance
    _geom_bond_publ_flag
    Zn1 Cl4 . . 2.2728(6) no
    Zn1 Cl1 . . 2.2798(8) no
    Zn1 Cl2 . . 2.2556(7) no
    Zn1 Cl3 . . 2.3085(7) no
    O1 H1A . . 0.80(4) no
    O1 H1B . . 0.73(3) no
    N1 C2 . . 1.331(3) no
    N1 C14 . . 1.352(3) no
    N12 C13 . . 1.355(3) no
    N12 C11 . . 1.320(3) no
    N1 H1 . . 0.74(3) no
    N15 C28 . . 1.345(3) no
    N15 C16 . . 1.329(3) no
    N26 C25 . . 1.320(4) no
    N26 C27 . . 1.362(3) no
    N15 H15 . . 0.83(3) no
    C2 C3 . . 1.382(4) no
    C3 C4 . . 1.366(4) no
    C4 C5 . . 1.400(4) no
    C5 C6 . . 1.424(4) no
    C5 C14 . . 1.403(4) no
    C6 C7 . . 1.336(4) no
    C7 C8 . . 1.431(4) no
    C8 C13 . . 1.406(3) no
    C8 C9 . . 1.402(3) no
    C9 C10 . . 1.360(4) no
    C10 C11 . . 1.386(4) no
    C13 C14 . . 1.437(3) no
    C2 H2 . . 0.9300 no
    C3 H3 . . 0.9300 no
    C4 H4 . . 0.9300 no
    C6 H6 . . 0.9300 no
    C7 H7 . . 0.9300 no
    C9 H9 . . 0.9300 no
    C10 H10 . . 0.9300 no
    C11 H11 . . 0.9300 no
    C16 C17 . . 1.381(4) no
    C17 C18 . . 1.369(4) no
    C18 C19 . . 1.402(3) no
    C19 C20 . . 1.435(3) no
    C19 C28 . . 1.406(3) no
    C20 C21 . . 1.339(4) no
    C21 C22 . . 1.441(4) no
    C22 C27 . . 1.397(3) no
    C22 C23 . . 1.406(4) no
    C23 C24 . . 1.352(4) no
    C24 C25 . . 1.393(4) no
    C27 C28 . . 1.433(3) no
    C16 H16 . . 0.9300 no
    C17 H17 . . 0.9300 no
    C18 H18 . . 0.9300 no
    C20 H20 . . 0.9300 no
    C21 H21 . . 0.9300 no
    C23 H23 . . 0.9300 no
    C24 H24 . . 0.9300 no
    C25 H25 . . 0.9300 no
loop_
    _geom_angle_atom_site_label_1
    _geom_angle_atom_site_label_2
    _geom_angle_atom_site_label_3
    _geom_angle_site_symmetry_1
    _geom_angle_site_symmetry_2
    _geom_angle_site_symmetry_3
    _geom_angle
    _geom_angle_publ_flag
    Cl3 Zn1 Cl4 . . . 105.98(2) no
    Cl1 Zn1 Cl4 . . . 108.76(3) no
    Cl1 Zn1 Cl2 . . . 111.95(3) no
    Cl1 Zn1 Cl3 . . . 109.35(3) no
    Cl2 Zn1 Cl3 . . . 108.14(3) no
    Cl2 Zn1 Cl4 . . . 112.47(3) no
    H1A O1 H1B . . . 116(4) no
    C2 N1 C14 . . . 122.8(3) no
    C11 N12 C13 . . . 116.3(2) no
    C14 N1 H1 . . . 118.7(18) no
    C2 N1 H1 . . . 118.5(18) no
    C16 N15 C28 . . . 123.1(2) no
    C25 N26 C27 . . . 116.0(2) no
    C28 N15 H15 . . . 119.8(16) no
    C16 N15 H15 . . . 117.1(16) no
    N1 C2 C3 . . . 119.8(3) no
    C2 C3 C4 . . . 119.6(3) no
    C3 C4 C5 . . . 120.7(3) no
    C4 C5 C14 . . . 117.7(2) no
    C4 C5 C6 . . . 123.9(3) no
    C6 C5 C14 . . . 118.4(2) no
    C5 C6 C7 . . . 121.4(3) no
    C6 C7 C8 . . . 121.5(3) no
    C9 C8 C13 . . . 116.6(2) no
    C7 C8 C13 . . . 119.5(2) no
    C7 C8 C9 . . . 123.9(2) no
    C8 C9 C10 . . . 119.6(2) no
    C9 C10 C11 . . . 119.1(2) no
    N12 C11 C10 . . . 124.4(3) no
    C8 C13 C14 . . . 118.1(2) no
    N12 C13 C14 . . . 117.9(2) no
    N12 C13 C8 . . . 124.0(2) no
    N1 C14 C5 . . . 119.4(2) no
    N1 C14 C13 . . . 119.5(2) no
    C5 C14 C13 . . . 121.1(2) no
    N1 C2 H2 . . . 120.00 no
    C3 C2 H2 . . . 120.00 no
    C4 C3 H3 . . . 120.00 no
    C2 C3 H3 . . . 120.00 no
    C3 C4 H4 . . . 120.00 no
    C5 C4 H4 . . . 120.00 no
    C5 C6 H6 . . . 119.00 no
    C7 C6 H6 . . . 119.00 no
    C6 C7 H7 . . . 119.00 no
    C8 C7 H7 . . . 119.00 no
    C8 C9 H9 . . . 120.00 no
    C10 C9 H9 . . . 120.00 no
    C9 C10 H10 . . . 120.00 no
    C11 C10 H10 . . . 120.00 no
    N12 C11 H11 . . . 118.00 no
    C10 C11 H11 . . . 118.00 no
    N15 C16 C17 . . . 120.3(2) no
    C16 C17 C18 . . . 118.9(2) no
    C17 C18 C19 . . . 120.9(2) no
    C18 C19 C28 . . . 117.8(2) no
    C18 C19 C20 . . . 123.9(2) no
    C20 C19 C28 . . . 118.3(2) no
    C19 C20 C21 . . . 121.0(2) no
    C20 C21 C22 . . . 121.6(2) no
    C21 C22 C27 . . . 119.3(2) no
    C23 C22 C27 . . . 117.1(2) no
    C21 C22 C23 . . . 123.6(2) no
    C22 C23 C24 . . . 119.6(2) no
    C23 C24 C25 . . . 118.9(2) no
    N26 C25 C24 . . . 124.7(3) no
    C22 C27 C28 . . . 118.8(2) no
    N26 C27 C28 . . . 117.4(2) no
    N26 C27 C22 . . . 123.8(2) no
    C19 C28 C27 . . . 121.1(2) no
    N15 C28 C19 . . . 119.0(2) no
    N15 C28 C27 . . . 119.9(2) no
    N15 C16 H16 . . . 120.00 no
    C17 C16 H16 . . . 120.00 no
    C18 C17 H17 . . . 121.00 no
    C16 C17 H17 . . . 121.00 no
    C17 C18 H18 . . . 120.00 no
    C19 C18 H18 . . . 120.00 no
    C21 C20 H20 . . . 120.00 no
    C19 C20 H20 . . . 120.00 no
    C20 C21 H21 . . . 119.00 no
    C22 C21 H21 . . . 119.00 no
    C22 C23 H23 . . . 120.00 no
    C24 C23 H23 . . . 120.00 no
    C23 C24 H24 . . . 121.00 no
    C25 C24 H24 . . . 121.00 no
    N26 C25 H25 . . . 118.00 no
    C24 C25 H25 . . . 118.00 no
loop_
    _geom_torsion_atom_site_label_1
    _geom_torsion_atom_site_label_2
    _geom_torsion_atom_site_label_3
    _geom_torsion_atom_site_label_4
    _geom_torsion_site_symmetry_1
    _geom_torsion_site_symmetry_2
    _geom_torsion_site_symmetry_3
    _geom_torsion_site_symmetry_4
    _geom_torsion
    _geom_torsion_publ_flag
    C14 N1 C2 C3 . . . . -0.6(4) no
    C2 N1 C14 C13 . . . . -179.7(2) no
    C2 N1 C14 C5 . . . . 0.3(4) no
    C11 N12 C13 C14 . . . . -179.1(2) no
    C11 N12 C13 C8 . . . . 0.5(3) no
    C13 N12 C11 C10 . . . . -0.9(4) no
    C16 N15 C28 C27 . . . . 177.3(2) no
    C28 N15 C16 C17 . . . . 1.0(4) no
    C16 N15 C28 C19 . . . . -1.9(3) no
    C25 N26 C27 C28 . . . . -179.4(2) no
    C25 N26 C27 C22 . . . . 0.0(3) no
    C27 N26 C25 C24 . . . . -0.3(4) no
    N1 C2 C3 C4 . . . . 0.6(4) no
    C2 C3 C4 C5 . . . . -0.3(4) no
    C3 C4 C5 C14 . . . . 0.0(4) no
    C3 C4 C5 C6 . . . . 178.5(3) no
    C4 C5 C14 N1 . . . . 0.0(4) no
    C4 C5 C6 C7 . . . . -177.5(3) no
    C14 C5 C6 C7 . . . . 1.0(4) no
    C4 C5 C14 C13 . . . . -180.0(2) no
    C6 C5 C14 C13 . . . . 1.5(3) no
    C6 C5 C14 N1 . . . . -178.6(2) no
    C5 C6 C7 C8 . . . . -2.4(4) no
    C6 C7 C8 C9 . . . . -177.8(3) no
    C6 C7 C8 C13 . . . . 1.4(4) no
    C7 C8 C9 C10 . . . . 177.8(3) no
    C9 C8 C13 N12 . . . . 0.6(3) no
    C7 C8 C13 N12 . . . . -178.6(2) no
    C9 C8 C13 C14 . . . . -179.7(2) no
    C7 C8 C13 C14 . . . . 1.0(3) no
    C13 C8 C9 C10 . . . . -1.4(4) no
    C8 C9 C10 C11 . . . . 1.0(4) no
    C9 C10 C11 N12 . . . . 0.2(4) no
    C8 C13 C14 C5 . . . . -2.4(3) no
    N12 C13 C14 C5 . . . . 177.2(2) no
    C8 C13 C14 N1 . . . . 177.6(2) no
    N12 C13 C14 N1 . . . . -2.7(3) no
    N15 C16 C17 C18 . . . . 0.7(4) no
    C16 C17 C18 C19 . . . . -1.4(4) no
    C17 C18 C19 C28 . . . . 0.6(4) no
    C17 C18 C19 C20 . . . . -178.3(2) no
    C20 C19 C28 C27 . . . . 0.8(3) no
    C18 C19 C20 C21 . . . . 178.7(2) no
    C28 C19 C20 C21 . . . . -0.1(4) no
    C18 C19 C28 C27 . . . . -178.2(2) no
    C20 C19 C28 N15 . . . . 180.0(2) no
    C18 C19 C28 N15 . . . . 1.1(3) no
    C19 C20 C21 C22 . . . . -0.5(4) no
    C20 C21 C22 C23 . . . . -179.0(2) no
    C20 C21 C22 C27 . . . . 0.5(4) no
    C23 C22 C27 N26 . . . . 0.3(3) no
    C21 C22 C27 N26 . . . . -179.2(2) no
    C21 C22 C27 C28 . . . . 0.2(3) no
    C23 C22 C27 C28 . . . . 179.7(2) no
    C21 C22 C23 C24 . . . . 179.1(2) no
    C27 C22 C23 C24 . . . . -0.5(3) no
    C22 C23 C24 C25 . . . . 0.3(4) no
    C23 C24 C25 N26 . . . . 0.2(4) no
    N26 C27 C28 N15 . . . . -0.6(3) no
    C22 C27 C28 C19 . . . . -0.8(3) no
    N26 C27 C28 C19 . . . . 178.6(2) no
    C22 C27 C28 N15 . . . . -180.0(2) no
loop_
    _geom_hbond_atom_site_label_D
    _geom_hbond_atom_site_label_H
    _geom_hbond_atom_site_label_A
    _geom_hbond_site_symmetry_A
    _geom_hbond_distance_DH
    _geom_hbond_distance_HA
    _geom_hbond_distance_DA
    _geom_hbond_angle_DHA
    _geom_hbond_publ_flag
    N1 H1 O1 4_565 0.74(3) 2.01(3) 2.711(4) 158(2) yes
    O1 H1A Cl1 . 0.80(4) 2.44(4) 3.231(3) 172(3) yes
    O1 H1B Cl2 4_455 0.73(3) 2.82(4) 3.317(3) 128(4) yes
    N15 H15 Cl3 . 0.83(3) 2.50(2) 3.225(2) 146(2) yes
    C3 H3 Cl2 3_576 0.93 2.80 3.728(3) 172 yes
    C24 H24 Cl2 2_547 0.93 2.74 3.629(3) 160 yes
    N1 H1 N12 . 0.74(3) 2.42(2) 2.737(3) 107(2) yes
    N15 H15 N26 . 0.83(3) 2.41(2) 2.731(3) 104(2) yes
