# Supplementary material for: Bis(1,10-phenanthrolin-1-ium) tetra­chlorido­zincate monohydrate
Source: Acta Crystallogr Sect E Struct Rep Online. 2014 Jan 18;70(Pt 2):m53. doi: 10.1107/S1600536814000208 (PMC3998259; doi:10.1107/S1600536814000208)
Supplement: Supplementary file 2 [file e-70-00m53-Isup2.hkl]

# 
# h,k,l, Fc-squared, Fo-squared, sigma(Fo-squared) and status flag 
# 
data_I
_shelx_title    ' ASP-GR1 in P2/a' 
_shelx_refln_list_code          4 
_shelx_F_calc_maximum      295.91 
_exptl_crystal_F_000      1192.00 
_reflns_d_resolution_high  0.8409 
 
loop_ 
 _symmetry_equiv_pos_as_xyz 
 'x, y, z' 
 '-x+1/2, y+1/2, -z' 
 '-x, -y, -z' 
 'x-1/2, -y-1/2, z' 
 
_cell_length_a    14.6046 
_cell_length_b    10.8008 
_cell_length_c    16.3151 
_cell_angle_alpha  90.000 
_cell_angle_beta  107.390 
_cell_angle_gamma  90.000 
 
_shelx_F_squared_multiplier     1.000 
 
loop_ 
 _refln_index_h 
 _refln_index_k 
 _refln_index_l 
 _refln_F_squared_calc 
 _refln_F_squared_meas 
 _refln_F_squared_sigma 
 _refln_observed_status 
   4   0   0      263.69      254.11     20.29 o 
   6   0   0     5860.53     6017.72     83.42 o 
   8   0   0     7020.72     7745.22    154.14 o 
  10   0   0      102.22      111.51     25.66 o 
  12   0   0     3194.06     3181.86    122.98 o 
  14   0   0      237.17      251.00     42.63 o 
  16   0   0      239.64      159.20     39.36 o 
   4   1   0      140.32      141.95     12.54 o 
   5   1   0      972.19     1143.92     25.80 o 
   6   1   0     1535.95     1673.36     40.39 o 
   7   1   0       98.94      173.36     13.58 o 
   8   1   0     1545.89     1697.58     51.29 o 
   9   1   0       91.57       94.99     22.01 o 
  10   1   0      779.60      804.95     40.81 o 
  11   1   0      993.31      992.70     47.36 o 
  12   1   0       65.90       57.78     17.60 o 
  13   1   0      116.74      123.57     22.62 o 
  14   1   0        7.44       11.47     14.12 o 
  15   1   0      153.59      160.46     27.25 o 
  16   1   0        3.60        2.18     16.60 o 
   0   2   0     4763.76     5195.54     57.14 o 
   2   2   0     2834.48     2724.05     44.85 o 
   3   2   0      756.56      783.84     24.76 o 
   4   2   0    15329.46    15688.21     77.08 o 
   5   2   0     1603.35     1612.97     32.83 o 
   6   2   0      963.29     1006.68     57.29 o 
   7   2   0     1948.17     1799.22     43.18 o 
   8   2   0      186.26      165.32     13.50 o 
   9   2   0     2318.21     2358.40     63.16 o 
  10   2   0      650.85      688.70     36.62 o 
  11   2   0     3059.33     3068.99     79.87 o 
  12   2   0     2362.25     2279.55     72.88 o 
  13   2   0     1319.18     1324.96     49.29 o 
  14   2   0      359.30      350.78     28.32 o 
  15   2   0      196.49      181.28     23.46 o 
  16   2   0      624.25      627.62     41.97 o 
   1   3   0    20746.53    20168.48    133.63 o 
   2   3   0     2346.62     2389.79     21.39 o 
   3   3   0       86.17       98.51      7.19 o 
   4   3   0     1827.62     1888.13     21.64 o 
   5   3   0      900.41     1040.54     45.55 o 
   6   3   0      458.77      470.52     13.66 o 
   7   3   0     2515.70     2672.58     31.51 o 
   8   3   0     4597.87     4261.98     48.43 o 
   9   3   0       70.38       72.41      9.00 o 
  10   3   0     4696.76     4595.76     81.47 o 
  11   3   0       45.83       54.76     14.61 o 
  12   3   0     1392.39     1411.80     48.09 o 
  13   3   0        0.19        2.10     12.40 o 
  14   3   0      459.31      484.55     28.58 o 
  15   3   0        6.63        5.66     15.29 o 
  16   3   0      331.94      357.37     34.88 o 
   0   4   0    26992.31    25880.02    264.36 o 
   1   4   0     5656.27     5651.56     41.80 o 
   2   4   0     3614.99     3785.01     28.88 o 
   3   4   0      923.94      878.87     16.98 o 
   4   4   0      246.44      260.25     11.24 o 
   5   4   0      872.86      892.72     17.63 o 
   6   4   0     1603.61     1750.11     22.87 o 
   7   4   0     1464.04     1467.38     22.19 o 
   8   4   0     1216.15     1143.18     24.04 o 
   9   4   0     4535.83     4344.44     91.83 o 
  10   4   0      178.97      195.03     16.03 o 
  11   4   0     1066.78     1082.29     35.49 o 
  12   4   0      122.57      134.83     14.73 o 
  13   4   0     1624.34     1647.81     60.78 o 
  14   4   0       24.93       10.08     14.72 o 
  15   4   0      205.61      184.61     26.15 o 
   1   5   0      269.66      244.95      8.06 o 
   2   5   0     3107.96     3064.10     25.35 o 
   3   5   0     1432.22     1327.03     23.60 o 
   4   5   0        5.98        4.87      6.81 o 
   5   5   0     3554.78     3595.92     65.85 o 
   6   5   0       16.90       11.40     10.51 o 
   7   5   0     1444.46     1508.24     29.33 o 
   8   5   0     2208.30     2151.16     39.01 o 
   9   5   0       11.42       11.68      6.02 o 
  10   5   0     1874.64     1884.86     42.65 o 
  11   5   0       74.74       69.30     20.34 o 
  12   5   0      558.92      567.98     35.83 o 
  13   5   0        0.38      -16.15     16.15 o 
  14   5   0     1079.07     1105.88     53.13 o 
  15   5   0       41.55       10.67     15.23 o 
   0   6   0     6101.43     6179.13     86.08 o 
   1   6   0     2740.63     2767.62     28.76 o 
   2   6   0     5007.62     5098.62     40.70 o 
   3   6   0     1857.54     1847.37     37.18 o 
   4   6   0     5877.61     5841.11     71.48 o 
   5   6   0     1534.00     1523.23     33.49 o 
   6   6   0     4322.82     4375.78     95.46 o 
   7   6   0      614.79      576.91     37.88 o 
   8   6   0     1225.75     1195.37     45.11 o 
   9   6   0     3300.45     3290.47     77.07 o 
  10   6   0      220.77      211.36     23.18 o 
  11   6   0     1858.93     1826.28     63.50 o 
  12   6   0      116.26      116.26     21.70 o 
  13   6   0      775.30      772.35     45.71 o 
  14   6   0        7.50       -3.03     15.95 o 
   1   7   0       51.49       53.19      8.09 o 
   2   7   0      256.74      278.31     12.03 o 
   3   7   0     1219.59     1145.43     19.18 o 
   4   7   0      199.54      194.91     15.07 o 
   5   7   0     1065.41     1058.98     35.95 o 
   6   7   0      428.29      456.53     69.89 o 
   7   7   0       21.16       16.55     31.62 o 
   8   7   0      361.24      356.63     33.48 o 
   9   7   0      864.96      808.59     50.60 o 
  10   7   0      625.18      610.79     37.38 o 
  11   7   0      755.75      756.23     42.96 o 
  12   7   0      331.61      378.02     33.73 o 
  13   7   0      400.05      377.35     35.13 o 
   0   8   0     1811.04     1910.34     43.28 o 
   1   8   0      225.24      209.86     15.39 o 
   2   8   0     1040.76     1001.98     25.09 o 
   3   8   0      129.98      120.60      8.89 o 
   4   8   0      983.24      967.94     43.41 o 
   5   8   0     2845.90     2888.67     75.57 o 
   6   8   0      711.59      687.30     41.73 o 
   7   8   0      284.36      307.86     32.32 o 
   8   8   0        0.88       27.99     25.54 o 
   9   8   0      389.44      440.41     40.40 o 
  10   8   0      368.36      380.52     39.27 o 
  11   8   0       53.77       79.23     24.76 o 
  12   8   0      118.40      156.67     55.37 o 
   1   9   0     5161.86     5374.81     72.85 o 
   2   9   0       19.02       21.02     17.57 o 
   3   9   0     1251.23     1295.82     41.04 o 
   4   9   0     1554.52     1537.30     58.09 o 
   5   9   0     2589.47     2622.50     74.56 o 
   6   9   0     1908.83     2067.00     67.47 o 
   7   9   0     1659.94     1697.04     99.55 o 
   8   9   0      347.86      353.58     36.01 o 
   9   9   0       33.01       58.73     21.98 o 
  10   9   0       21.19       38.85     35.19 o 
  11   9   0        0.15        2.27     22.59 o 
   0  10   0      452.99      509.75     48.44 o 
   1  10   0      102.04       81.75     14.83 o 
   2  10   0      559.46      611.06     26.30 o 
   3  10   0       27.89       31.03     13.83 o 
   4  10   0       67.09       63.19     18.18 o 
   5  10   0      541.63      642.06     41.21 o 
   6  10   0       37.87       28.08     28.67 o 
   7  10   0     1582.00     1723.40    105.33 o 
   8  10   0       26.08       -8.78     29.98 o 
   9  10   0       14.72       29.68     25.11 o 
  10  10   0       24.44      -39.04     39.04 o 
   1  11   0      946.44      887.19     41.32 o 
   2  11   0      497.26      473.41     31.58 o 
   3  11   0        0.31      -16.74     16.74 o 
   4  11   0      593.67      591.67     36.07 o 
   5  11   0       82.51      101.27     24.37 o 
   6  11   0      612.42      688.54     45.73 o 
   7  11   0       70.68       79.60     33.28 o 
   8  11   0      631.40      741.06     76.24 o 
   0  12   0       45.40       41.14     25.08 o 
   1  12   0        8.51      -16.85     26.45 o 
   2  12   0      148.23      126.08     24.54 o 
   3  12   0       56.00       71.18     43.31 o 
   4  12   0      384.85      400.11     79.14 o 
   5  12   0      990.31     1043.40     60.31 o 
 -16   0   1      215.34      242.00     43.66 o 
 -14   0   1        5.46       10.00     22.06 o 
 -12   0   1     2953.43     2909.66    114.78 o 
 -10   0   1      935.70      920.84     58.94 o 
  -8   0   1    26991.13    27633.07    300.93 o 
  -6   0   1    13308.64    13184.87    275.34 o 
  -4   0   1     1973.65     1854.35     50.62 o 
   4   0   1     6708.95     6960.84    112.00 o 
   6   0   1     2129.82     2004.78     50.10 o 
   8   0   1     1094.28     1145.32     61.70 o 
  10   0   1     2771.30     3003.82    110.09 o 
  12   0   1     2868.12     2997.22    121.62 o 
  14   0   1      934.14     1070.91     81.05 o 
  16   0   1      703.50      733.93     72.98 o 
 -16   1   1        4.91       14.47     14.52 o 
 -15   1   1      551.66      535.41     41.38 o 
 -14   1   1        1.65        6.52     14.37 o 
 -13   1   1      172.81      193.76     25.31 o 
 -12   1   1      302.85      285.83     29.33 o 
 -11   1   1      563.46      568.71     34.86 o 
 -10   1   1       23.10       22.65     12.53 o 
  -9   1   1     6440.19     6261.56    100.75 o 
  -8   1   1      571.36      505.18     27.71 o 
  -7   1   1    19955.59    19358.54    131.47 o 
  -6   1   1      170.06      218.09     12.76 o 
  -5   1   1     3849.78     3916.67     51.71 o 
  -4   1   1     8657.05     9180.53     63.54 o 
   3   1   1     7889.07     7987.76     98.43 o 
   4   1   1    20370.57    19415.59    259.05 o 
   5   1   1     3337.45     3461.50     49.45 o 
   6   1   1     2445.36     2415.73     51.53 o 
   7   1   1     8876.06     9294.58    159.43 o 
   8   1   1     2524.85     2712.50    114.95 o 
   9   1   1      927.47      996.42     42.84 o 
  10   1   1       81.40       98.75     20.11 o 
  11   1   1      420.23      466.81     34.93 o 
  12   1   1       89.42       84.34     20.76 o 
  13   1   1      398.22      469.68     50.88 o 
  14   1   1        4.15        0.27     16.33 o 
  15   1   1     1949.20     2123.34     81.97 o 
  16   1   1        1.45       17.66     16.74 o 
 -16   2   1      274.65      322.55     32.05 o 
 -15   2   1     1273.39     1210.47     44.78 o 
 -14   2   1      244.16      267.87     21.28 o 
 -13   2   1        1.62        9.40     12.19 o 
 -12   2   1      106.59      111.77     16.77 o 
 -11   2   1       68.29       91.80     15.19 o 
 -10   2   1     1205.57     1209.34     39.96 o 
  -9   2   1      357.70      358.47     21.28 o 
  -8   2   1    16181.09    15772.49    286.45 o 
  -7   2   1     4684.55     5146.30     70.32 o 
  -6   2   1    13523.46    13261.38    340.24 o 
  -5   2   1     6772.37     6830.20     63.71 o 
  -4   2   1       35.47       53.53      6.48 o 
  -3   2   1     2654.89     2740.73     51.41 o 
   0   2   1     4258.34     4457.58     57.60 o 
   2   2   1     5532.05     5644.62     81.66 o 
   3   2   1     1203.45     1188.42     26.67 o 
   4   2   1     5626.40     5597.46     93.80 o 
   5   2   1     2296.83     2216.59     29.09 o 
   6   2   1     1411.16     1407.54     43.38 o 
   7   2   1     2623.44     2445.50     53.00 o 
   8   2   1     2822.28     2734.64     65.74 o 
   9   2   1       59.41       98.92     17.14 o 
  10   2   1       51.29       47.95     14.17 o 
  11   2   1      229.31      254.13     26.34 o 
  12   2   1      180.04      153.98     22.64 o 
  13   2   1       45.64        9.64     33.44 o 
  14   2   1     1396.46     1424.48     54.44 o 
  15   2   1      147.57      150.05     21.70 o 
  16   2   1      987.63      949.70     62.88 o 
 -16   3   1     1270.46     1327.56     60.21 o 
 -15   3   1      211.52      202.52     39.09 o 
 -14   3   1      210.98      242.61     21.48 o 
 -13   3   1        5.73      -11.09     11.09 o 
 -12   3   1      193.37      248.83     19.62 o 
 -11   3   1     1284.27     1296.85     43.01 o 
 -10   3   1      366.20      378.99     23.97 o 
  -9   3   1     2237.15     2166.79     37.29 o 
  -8   3   1      258.60      269.26     12.60 o 
  -7   3   1     1087.25      904.41     20.01 o 
  -6   3   1     4070.40     4041.40     61.13 o 
  -5   3   1       28.65       45.99      5.87 o 
  -4   3   1       11.34       10.13      5.20 o 
  -3   3   1      214.31      249.72     10.08 o 
  -2   3   1     1437.22     1529.23     17.80 o 
  -1   3   1     3065.34     2974.87     29.31 o 
   0   3   1       98.29      130.44      6.44 o 
   1   3   1     1550.22     1591.71     20.60 o 
   2   3   1    11275.21    10605.17     61.64 o 
   3   3   1      954.89      912.69     14.13 o 
   4   3   1       61.43       34.97      5.35 o 
   5   3   1     9983.42    10404.94    105.92 o 
   6   3   1     2076.14     1995.35     36.31 o 
   7   3   1     1938.35     2025.46     36.05 o 
   8   3   1       49.15       38.72     11.69 o 
   9   3   1       49.85       40.74      5.08 o 
  10   3   1      376.06      369.01     24.77 o 
  11   3   1      570.09      570.77     30.96 o 
  12   3   1      628.72      616.85     33.32 o 
  13   3   1       65.51       58.88     15.91 o 
  14   3   1      105.47       81.91     18.72 o 
  15   3   1      583.16      598.37     49.91 o 
 -15   4   1      183.36      220.93     27.27 o 
 -14   4   1      111.19       56.89     22.00 o 
 -13   4   1        1.77        9.22     15.46 o 
 -12   4   1     1308.60     1296.08     39.80 o 
 -11   4   1       65.85       71.15     12.08 o 
 -10   4   1      176.51      164.27     11.74 o 
  -9   4   1      116.44      106.36      7.89 o 
  -8   4   1     1324.67     1270.66     23.17 o 
  -7   4   1     4577.47     4430.85     43.71 o 
  -6   4   1     2288.25     2599.72     44.71 o 
  -5   4   1     2735.01     2576.49     41.12 o 
  -4   4   1        6.26        2.28      7.91 o 
  -3   4   1       83.02       71.22      6.21 o 
  -2   4   1        9.22       14.74      4.95 o 
  -1   4   1     3936.19     3831.63     34.67 o 
   0   4   1      165.44      153.51      5.93 o 
   1   4   1    20348.57    19523.55     78.04 o 
   2   4   1     3646.24     3767.88     34.45 o 
   3   4   1     6503.65     6314.30     38.73 o 
   4   4   1      201.23      212.16      8.29 o 
   5   4   1     9705.79     9346.88     92.37 o 
   6   4   1     1287.03     1490.74     30.67 o 
   7   4   1     4051.39     4051.16     59.36 o 
   8   4   1       36.81       37.16      7.77 o 
   9   4   1       95.15      111.17     11.90 o 
  10   4   1        3.06        8.04     10.89 o 
  11   4   1      799.52      813.53     38.93 o 
  12   4   1      213.45      197.67     17.70 o 
  13   4   1       10.86        9.21     14.82 o 
  14   4   1       38.26       23.70     19.82 o 
  15   4   1      413.18      410.63     35.48 o 
 -15   5   1        0.28       -8.91     18.33 o 
 -14   5   1        2.16       19.48     16.78 o 
 -13   5   1      461.09      452.82     34.53 o 
 -12   5   1       71.16       58.58     17.89 o 
 -11   5   1     1166.56     1172.95     48.98 o 
 -10   5   1      172.06      154.31     20.04 o 
  -9   5   1      159.82      139.14      9.67 o 
  -8   5   1     1165.85     1129.58     23.44 o 
  -7   5   1      874.99      850.26     26.41 o 
  -6   5   1    13495.75    13252.10     95.75 o 
  -5   5   1     2142.35     2258.89     44.81 o 
  -4   5   1     8263.09     7987.37     76.21 o 
  -3   5   1     1657.53     1745.08     27.69 o 
  -2   5   1     1215.01     1207.98     16.08 o 
  -1   5   1      165.09      162.35      7.22 o 
   0   5   1     4027.57     3884.32     30.22 o 
   1   5   1     1973.40     2075.04     23.04 o 
   2   5   1     5724.29     5399.87     44.28 o 
   3   5   1     1690.55     1815.32     28.37 o 
   4   5   1     9590.87     9312.61     60.86 o 
   5   5   1      730.68      781.47     17.38 o 
   6   5   1    10208.93    10022.15     89.44 o 
   7   5   1      115.24      120.83     10.60 o 
   8   5   1     2435.87     2423.56     44.29 o 
   9   5   1     3283.45     3237.05     54.98 o 
  10   5   1        1.46       11.16      9.47 o 
  11   5   1     3081.35     3031.31     78.53 o 
  12   5   1      144.79      140.80     21.72 o 
  13   5   1      187.80      145.91     21.27 o 
  14   5   1        6.96      -12.19     16.00 o 
 -14   6   1      345.24      322.21     32.27 o 
 -13   6   1       18.16       21.56     16.67 o 
 -12   6   1      397.51      439.05     33.95 o 
 -11   6   1      543.72      529.79     39.34 o 
 -10   6   1      404.17      442.04     30.96 o 
  -9   6   1      180.84      140.10     18.65 o 
  -8   6   1      517.15      495.89     29.72 o 
  -7   6   1      376.50      326.89     29.60 o 
  -6   6   1      564.67      602.75     26.99 o 
  -5   6   1     1105.82     1009.15     31.31 o 
  -4   6   1      544.38      519.11     20.85 o 
  -3   6   1      434.69      394.40     14.98 o 
  -2   6   1      104.63       91.70      6.87 o 
  -1   6   1      332.43      366.36     11.27 o 
   0   6   1      430.12      466.30     11.24 o 
   1   6   1      810.69      803.82     15.76 o 
   2   6   1       17.93       21.38      5.30 o 
   3   6   1     1858.09     1874.37     24.76 o 
   4   6   1      143.22      177.06     13.67 o 
   5   6   1      127.30       97.18      7.16 o 
   6   6   1      203.42      179.33     10.82 o 
   7   6   1     2295.87     2233.43     39.12 o 
   8   6   1      174.65      180.62     12.31 o 
   9   6   1      256.73      237.93     24.40 o 
  10   6   1      328.09      329.46     28.51 o 
  11   6   1       22.41       37.93     15.57 o 
  12   6   1      552.59      555.77     37.49 o 
  13   6   1      167.73      145.81     23.72 o 
  14   6   1       54.91       34.61     18.96 o 
 -14   7   1       22.41       83.58     23.38 o 
 -13   7   1     1122.90     1041.80     53.45 o 
 -12   7   1       12.38       15.26     17.24 o 
 -11   7   1     1848.20     1899.51     65.94 o 
 -10   7   1      373.10      318.24     34.15 o 
  -9   7   1      919.30      936.96     53.86 o 
  -8   7   1       15.35       11.02     27.62 o 
  -7   7   1     1893.64     1934.70     77.43 o 
  -6   7   1     1192.45     1136.43     37.52 o 
  -5   7   1     1802.04     1737.88     60.19 o 
  -4   7   1      603.20      639.19     25.52 o 
  -3   7   1     2817.29     2871.00     64.74 o 
  -2   7   1     6531.16     6380.38    114.46 o 
  -1   7   1     4206.20     4375.19     45.16 o 
   0   7   1      325.77      303.98     11.40 o 
   1   7   1        1.41        0.29      7.99 o 
   2   7   1       34.88       28.91      6.57 o 
   3   7   1     1342.88     1367.79     32.38 o 
   4   7   1      564.72      534.18     18.73 o 
   5   7   1       74.72       93.63     13.75 o 
   6   7   1      548.14      594.15     39.35 o 
   7   7   1     2148.36     2176.13     77.92 o 
   8   7   1      693.03      701.71     45.62 o 
   9   7   1     4083.66     4179.49     90.22 o 
  10   7   1     1498.88     1504.71     57.52 o 
  11   7   1      297.03      360.81     31.31 o 
  12   7   1        0.91       -6.08     19.11 o 
  13   7   1       83.05       98.73     21.21 o 
 -13   8   1      334.38      337.56     59.13 o 
 -12   8   1      775.58      888.01     85.09 o 
 -11   8   1      323.17      374.11     57.97 o 
 -10   8   1      468.29      508.73     61.20 o 
  -9   8   1      244.25      220.44     43.47 o 
  -8   8   1     1633.84     1581.92     96.40 o 
  -7   8   1     1125.88     1111.27     75.83 o 
  -6   8   1      526.76      487.25     50.23 o 
  -5   8   1       19.44       17.70     15.34 o 
  -4   8   1      947.11      934.93     32.47 o 
  -3   8   1      293.80      275.96     10.59 o 
  -2   8   1     1536.71     1515.88     34.82 o 
  -1   8   1     1665.38     1694.67     34.02 o 
   0   8   1       43.03       38.44     11.58 o 
   1   8   1      371.12      363.43     19.95 o 
   2   8   1      884.23      905.32     22.39 o 
   3   8   1      573.95      547.11     16.81 o 
   4   8   1      797.53      761.48     31.10 o 
   5   8   1     1391.97     1353.30     42.27 o 
   6   8   1     1619.28     1675.80     48.13 o 
   7   8   1      126.17      158.67     25.40 o 
   8   8   1     1907.12     2001.37    130.61 o 
   9   8   1       18.45       25.85     18.83 o 
  10   8   1     1741.19     1842.61     81.25 o 
  11   8   1       59.13      107.15     25.93 o 
  12   8   1      581.55      583.66     51.04 o 
 -12   9   1      350.76      470.24     69.73 o 
 -11   9   1      166.44      144.00     39.45 o 
 -10   9   1       58.34        3.82     29.20 o 
  -9   9   1     1074.17     1074.55     85.07 o 
  -8   9   1      614.18      499.57     58.37 o 
  -7   9   1     1487.60     1529.59     94.96 o 
  -6   9   1      894.62      947.55     73.86 o 
  -5   9   1       61.69       58.80     18.35 o 
  -4   9   1      252.50      253.14     34.36 o 
  -3   9   1      145.49      136.64     16.55 o 
  -2   9   1      950.54      940.08     34.52 o 
  -1   9   1      389.45      387.37     26.57 o 
   0   9   1      427.94      395.53     22.88 o 
   1   9   1      517.80      509.92     23.65 o 
   2   9   1       21.71       16.07     15.82 o 
   3   9   1     1694.56     1678.98     46.42 o 
   4   9   1      793.10      720.73     32.83 o 
   5   9   1       81.05       81.90     14.88 o 
   6   9   1      367.04      363.71     25.17 o 
   7   9   1      367.74      391.19     50.38 o 
   8   9   1        0.31       12.10     19.12 o 
   9   9   1      855.35      841.58     55.38 o 
  10   9   1        6.48       43.82     52.73 o 
  11   9   1      279.67      341.45     39.60 o 
 -10  10   1       57.68       34.44     25.62 o 
  -9  10   1      492.94      385.00     57.07 o 
  -8  10   1      912.61     1068.91     87.08 o 
  -7  10   1      294.10      319.11     50.44 o 
  -6  10   1     1590.19     1552.27     97.75 o 
  -5  10   1       17.23       57.72     28.11 o 
  -4  10   1       42.32       69.52     23.67 o 
  -3  10   1     4725.53     4879.73    138.55 o 
  -2  10   1       11.11        5.15     12.13 o 
  -1  10   1     4949.27     5058.44     74.87 o 
   0  10   1      453.35      447.79     23.78 o 
   1  10   1     1297.71     1321.37     39.17 o 
   2  10   1      645.83      666.30     28.25 o 
   3  10   1      660.70      660.29     28.51 o 
   4  10   1       26.52        9.20     19.62 o 
   5  10   1      673.50      707.10     41.95 o 
   6  10   1      479.73      479.65     35.51 o 
   7  10   1       80.13       30.06     18.41 o 
   8  10   1      388.88      410.11     39.04 o 
   9  10   1      177.29      174.22     28.03 o 
  10  10   1       93.65       59.87     19.34 o 
  -8  11   1        2.08       24.29     30.81 o 
  -7  11   1      308.21      422.61     58.71 o 
  -6  11   1      122.78      187.25     43.19 o 
  -5  11   1        5.47       38.75     20.23 o 
  -4  11   1      638.25      691.00     45.41 o 
  -3  11   1      196.39      202.46     27.36 o 
  -2  11   1     2101.88     2158.40     63.75 o 
  -1  11   1      549.82      559.33     33.59 o 
   0  11   1     4736.76     4984.47     95.15 o 
   1  11   1        3.99      -21.22     21.22 o 
   2  11   1     2482.70     2530.01     67.77 o 
   3  11   1       65.17       47.92     15.66 o 
   4  11   1      223.35      207.84     22.36 o 
   5  11   1       78.50       67.65     17.25 o 
   6  11   1      271.10      254.25     33.18 o 
   7  11   1       24.67       -4.44     44.95 o 
   8  11   1      383.20      375.69     54.07 o 
  -6  12   1       55.14       91.04     40.26 o 
  -5  12   1       95.59      108.51     24.33 o 
  -4  12   1        9.70        5.19     31.34 o 
  -3  12   1      161.79      156.33     25.36 o 
  -2  12   1       18.10      -10.97     46.56 o 
  -1  12   1      616.34      622.90     47.12 o 
   0  12   1        0.07      -23.41     23.41 o 
   1  12   1       44.26       43.94     18.83 o 
   2  12   1      603.41      588.91     45.37 o 
   3  12   1       22.32       10.61     20.20 o 
   4  12   1       77.19       58.73     57.95 o 
   5  12   1       25.37       -1.50     20.66 o 
 -16   0   2     1365.74     1217.20     93.07 o 
 -14   0   2     2014.99     2047.00    104.79 o 
 -12   0   2       38.83       42.82     21.03 o 
 -10   0   2        0.82       -8.64     17.24 o 
  -8   0   2      137.33      132.89     22.14 o 
  -6   0   2    10435.62    10803.02    162.80 o 
  -4   0   2    26917.74    27650.69    221.23 o 
   4   0   2     1233.99     1141.60     47.33 o 
   6   0   2    14794.44    14964.06    210.00 o 
   8   0   2    16528.62    17334.58    255.96 o 
  10   0   2      351.92      336.88     42.62 o 
  12   0   2     2377.75     2259.64    110.38 o 
  14   0   2      223.03      242.87     41.49 o 
 -16   1   2        0.40        3.74     16.21 o 
 -15   1   2     2760.40     2798.07     69.51 o 
 -14   1   2      109.14      119.13     22.72 o 
 -13   1   2      436.85      431.06     59.82 o 
 -12   1   2      128.90      121.07     19.56 o 
 -11   1   2        1.97       -8.02     12.49 o 
 -10   1   2       13.02       15.45     12.63 o 
  -9   1   2     1368.34     1439.53     47.19 o 
  -8   1   2       46.37       33.69     10.32 o 
  -7   1   2      653.19      785.41     24.54 o 
  -6   1   2      314.53      379.62     15.85 o 
  -5   1   2    14297.93    14579.63    116.61 o 
  -4   1   2      113.32      107.32      9.65 o 
   2   1   2      589.18      647.60     27.80 o 
   3   1   2     1788.89     1877.67     39.70 o 
   4   1   2      182.94      203.78     11.99 o 
   5   1   2       42.20       87.74     50.17 o 
   6   1   2       14.29       34.17      8.70 o 
   7   1   2     7176.49     7399.29    107.73 o 
   8   1   2      614.44      609.21     33.45 o 
   9   1   2     1131.79     1162.99     52.19 o 
  10   1   2       15.43       13.45     17.47 o 
  11   1   2      113.81      132.95     22.14 o 
  12   1   2        3.39       20.96     15.93 o 
  13   1   2        0.99        9.17     14.55 o 
  14   1   2        0.86       -2.71     16.85 o 
  15   1   2        1.86       10.12     16.83 o 
 -16   2   2     1409.54     1412.12     69.42 o 
 -15   2   2      501.19      461.50     45.67 o 
 -14   2   2      195.79      221.91     24.59 o 
 -13   2   2        9.45        8.48     15.29 o 
 -12   2   2       20.13        8.54     11.37 o 
 -11   2   2        6.16       -3.09     11.29 o 
 -10   2   2     3510.72     3624.92     66.81 o 
  -9   2   2      943.07      966.67     30.31 o 
  -8   2   2     4497.94     4538.06     76.32 o 
  -7   2   2     3595.32     3524.59     56.47 o 
  -6   2   2       56.64       58.37     10.61 o 
  -5   2   2     3989.56     3942.57     54.57 o 
  -4   2   2     1161.95     1083.32     26.05 o 
  -3   2   2     4561.29     4660.85     61.63 o 
  -1   2   2      992.96     1014.88     25.82 o 
   0   2   2    24394.99    23494.95    177.12 o 
   1   2   2     1486.62     1394.44     22.36 o 
   2   2   2     2186.98     2278.01     28.23 o 
   3   2   2     2510.08     2507.27     31.20 o 
   4   2   2     9933.90    10446.41    102.74 o 
   5   2   2     1026.65     1109.59     32.37 o 
   6   2   2      113.46      173.81     14.79 o 
   7   2   2     1146.39     1215.66     64.84 o 
   8   2   2     1264.58     1384.98     48.87 o 
   9   2   2     3740.11     3996.59    118.04 o 
  10   2   2       89.83       90.22     17.21 o 
  11   2   2     2160.78     2074.75     70.20 o 
  12   2   2      507.11      505.96     37.86 o 
  13   2   2      447.65      448.53     37.00 o 
  14   2   2       32.53       50.18     17.99 o 
  15   2   2      154.85      177.16     23.93 o 
 -16   3   2      163.44      134.56     29.07 o 
 -15   3   2      392.46      360.55     34.98 o 
 -14   3   2     2635.82     2577.46     75.69 o 
 -13   3   2       24.16       23.63     13.80 o 
 -12   3   2     5908.20     5760.11    146.88 o 
 -11   3   2      641.31      629.45     42.92 o 
 -10   3   2     3805.09     3717.06     59.53 o 
  -9   3   2      183.42      197.20     14.58 o 
  -8   3   2     3536.71     3565.80     51.83 o 
  -7   3   2      582.11      596.60     30.14 o 
  -6   3   2     6183.90     6129.20     84.44 o 
  -5   3   2     4024.01     4086.21     81.28 o 
  -4   3   2     7906.27     8089.26     65.31 o 
  -3   3   2    14023.31    14097.41     97.19 o 
  -2   3   2    18834.25    19311.20    137.73 o 
  -1   3   2     8035.97     8035.69     74.98 o 
   0   3   2     2598.72     2735.14     27.90 o 
   1   3   2     5869.62     5721.96     47.48 o 
   2   3   2     1280.50     1359.52     21.83 o 
   3   3   2     4405.57     4542.12     47.69 o 
   4   3   2      708.26      718.52     21.32 o 
   5   3   2     1241.95     1522.39     31.29 o 
   6   3   2     2051.92     2106.17     39.97 o 
   7   3   2     2977.90     2844.54     62.25 o 
   8   3   2     6178.13     6058.71     98.54 o 
   9   3   2      748.87      769.62     37.69 o 
  10   3   2     2873.93     2769.19     63.97 o 
  11   3   2      117.94      116.63     17.14 o 
  12   3   2      601.62      591.64     33.62 o 
  13   3   2       83.06       77.97     16.25 o 
  14   3   2      510.30      515.64     34.20 o 
  15   3   2        0.10       36.40     20.64 o 
 -16   4   2        2.22      -21.78     24.63 o 
 -15   4   2      594.70      588.07     39.82 o 
 -14   4   2       48.10       46.81     17.53 o 
 -13   4   2     1007.22     1060.35     48.79 o 
 -12   4   2       44.96       47.97     15.37 o 
 -11   4   2       20.08       -3.52     15.18 o 
 -10   4   2       11.22        7.97     10.44 o 
  -9   4   2      901.06      862.55     22.88 o 
  -8   4   2      195.29      198.62     11.06 o 
  -7   4   2     2831.79     2789.37     82.22 o 
  -6   4   2      887.60      848.07     24.86 o 
  -5   4   2      183.27      141.30     11.34 o 
  -4   4   2      995.86      852.36     39.27 o 
  -3   4   2      258.08      261.49     12.28 o 
  -2   4   2     6935.05     6872.51     43.58 o 
  -1   4   2     4242.77     4177.10     31.76 o 
   0   4   2      346.76      333.99     10.57 o 
   1   4   2      326.02      320.67     10.22 o 
   2   4   2      174.58      221.12      9.10 o 
   3   4   2      125.54      103.22      5.69 o 
   4   4   2        4.30        6.96      4.08 o 
   5   4   2        9.54        6.46      6.58 o 
   6   4   2     1223.76     1256.06     33.44 o 
   7   4   2     3762.85     3598.14     51.38 o 
   8   4   2     3041.01     2881.15     75.45 o 
   9   4   2    11075.92    11444.37    145.98 o 
  10   4   2     1529.04     1582.76     48.25 o 
  11   4   2     3409.75     3376.64    100.38 o 
  12   4   2        4.78       -3.77     12.59 o 
  13   4   2       87.48       70.58     22.05 o 
  14   4   2       81.15       85.65     23.99 o 
  15   4   2      154.80      150.91     24.31 o 
 -15   5   2       40.71       43.17     20.44 o 
 -14   5   2     1360.19     1347.34     63.88 o 
 -13   5   2      161.23      128.93     21.65 o 
 -12   5   2     1865.89     1909.23     63.53 o 
 -11   5   2       39.01        4.38     14.08 o 
 -10   5   2       65.59       41.57     14.75 o 
  -9   5   2       13.49        1.98      8.66 o 
  -8   5   2      441.76      434.12     27.18 o 
  -7   5   2      352.52      290.77     16.92 o 
  -6   5   2      810.86      880.34     33.39 o 
  -5   5   2        6.71       14.52     20.89 o 
  -4   5   2      552.63      583.32     26.00 o 
  -3   5   2      619.29      543.55     27.91 o 
  -2   5   2     4007.12     3997.86     29.20 o 
  -1   5   2        4.29        2.30      3.37 o 
   0   5   2     4829.30     4973.32     44.17 o 
   1   5   2    14003.78    13966.71     79.28 o 
   2   5   2     1384.92     1487.14     29.51 o 
   3   5   2    15313.38    15391.46     97.17 o 
   4   5   2      174.10      167.98      9.59 o 
   5   5   2     2056.38     2053.52     29.24 o 
   6   5   2      694.92      688.40     22.40 o 
   7   5   2       26.65       29.69      7.70 o 
   8   5   2     5733.32     5628.95     71.59 o 
   9   5   2     2096.66     2099.70     46.20 o 
  10   5   2     2543.97     2619.95     54.40 o 
  11   5   2      537.29      484.17     32.88 o 
  12   5   2       61.55       31.29     16.74 o 
  13   5   2        8.22       -3.44     18.24 o 
  14   5   2        6.75        5.61     20.09 o 
 -15   6   2      571.80      593.12     52.31 o 
 -14   6   2      153.16      165.35     30.86 o 
 -13   6   2     1141.99     1263.26     68.35 o 
 -12   6   2       77.09       78.25     17.82 o 
 -11   6   2      243.60      220.73     23.33 o 
 -10   6   2       15.89       19.95     14.96 o 
  -9   6   2      120.83      123.83     17.34 o 
  -8   6   2      340.63      371.82     46.23 o 
  -7   6   2     1664.08     1751.15     74.58 o 
  -6   6   2     4191.22     4154.22    212.83 o 
  -5   6   2     1258.21     1264.60     57.16 o 
  -4   6   2     4411.09     4266.21     64.08 o 
  -3   6   2     2133.17     2118.94     30.99 o 
  -2   6   2     2522.99     2561.93     28.51 o 
  -1   6   2     3382.28     3306.63     29.56 o 
   0   6   2     3057.75     2847.32     36.39 o 
   1   6   2      444.85      488.28     13.95 o 
   2   6   2     5777.46     5362.45     61.79 o 
   3   6   2      884.10      940.86     25.46 o 
   4   6   2     3588.53     3388.28     49.70 o 
   5   6   2        2.80        9.39      8.32 o 
   6   6   2     1651.22     1644.42     33.44 o 
   7   6   2      112.04       97.51     10.28 o 
   8   6   2       90.05       85.01     10.91 o 
   9   6   2     3841.99     3870.98     85.12 o 
  10   6   2      500.56      469.52     32.87 o 
  11   6   2     1589.94     1584.07     59.47 o 
  12   6   2        0.73       -9.17     16.47 o 
  13   6   2        7.01        2.11     16.01 o 
  14   6   2        2.64      -19.03     19.03 o 
 -14   7   2     1107.08     1278.06     73.96 o 
 -13   7   2       35.76       54.40     23.83 o 
 -12   7   2       88.49      166.86     30.70 o 
 -11   7   2     1298.14     1407.84     99.48 o 
 -10   7   2      719.89      698.35     69.05 o 
  -9   7   2      676.46      691.10     65.22 o 
  -8   7   2        5.11       26.00     29.62 o 
  -7   7   2      145.42      129.12     48.74 o 
  -6   7   2        1.86       -1.80     11.79 o 
  -5   7   2     1631.10     1590.89     45.97 o 
  -4   7   2       45.01       58.57     10.27 o 
  -3   7   2      763.39      722.59     34.05 o 
  -2   7   2     1505.48     1391.42     23.35 o 
  -1   7   2     1892.95     1912.96     29.40 o 
   0   7   2      551.52      560.18     15.59 o 
   1   7   2     1852.07     1909.52     31.69 o 
   2   7   2      188.78      188.71     10.96 o 
   3   7   2     2690.20     2689.68     36.47 o 
   4   7   2      148.55      164.74     12.90 o 
   5   7   2      526.03      559.25     17.87 o 
   6   7   2       15.23       11.04      5.64 o 
   7   7   2      835.12      852.79     48.07 o 
   8   7   2     2803.00     2772.48     88.61 o 
   9   7   2        1.20      -10.87     13.55 o 
  10   7   2     1323.10     1272.99     53.38 o 
  11   7   2       79.94       36.60     16.10 o 
  12   7   2        1.28        5.36     17.45 o 
  13   7   2      135.93      167.21     23.73 o 
 -13   8   2      176.47      246.13     50.76 o 
 -12   8   2      178.37      308.17     61.31 o 
 -11   8   2       50.81      178.70     48.27 o 
 -10   8   2        2.45       -6.97     26.18 o 
  -9   8   2      286.73      271.99     44.59 o 
  -8   8   2       26.13       -6.83     30.15 o 
  -7   8   2       20.78      -15.22     31.12 o 
  -6   8   2       35.03       16.03     22.38 o 
  -5   8   2       23.90       35.24     15.98 o 
  -4   8   2      192.69      210.95     18.87 o 
  -3   8   2      136.11      130.83      8.88 o 
  -2   8   2      732.41      756.27     18.72 o 
  -1   8   2      721.45      686.22     19.22 o 
   0   8   2     1247.82     1192.74     50.31 o 
   1   8   2        3.52        1.67      6.85 o 
   2   8   2     2152.06     2215.72     33.75 o 
   3   8   2      113.01      100.88     10.47 o 
   4   8   2      615.16      590.44     19.06 o 
   5   8   2      994.91     1036.17     37.22 o 
   6   8   2        7.44       23.14     11.64 o 
   7   8   2      155.51      148.12     25.81 o 
   8   8   2        8.24       20.69     19.31 o 
   9   8   2      657.99      731.83     50.47 o 
  10   8   2        5.11       -2.16     20.31 o 
  11   8   2       40.80       32.85     18.42 o 
  12   8   2       20.15       52.65     18.86 o 
 -12   9   2      113.18      109.88     38.67 o 
 -11   9   2        2.60      -26.06     35.21 o 
 -10   9   2      996.80     1035.39     87.97 o 
  -9   9   2      230.80      288.37     51.88 o 
  -8   9   2     2769.12     3005.52    138.32 o 
  -7   9   2     1214.79     1267.75     87.48 o 
  -6   9   2      958.17      910.31     73.47 o 
  -5   9   2     2136.35     2194.52     72.13 o 
  -4   9   2      213.78      224.73     28.27 o 
  -3   9   2     1949.30     1923.07     46.35 o 
  -2   9   2        9.46       -3.69     18.34 o 
  -1   9   2     1884.52     1897.31     48.33 o 
   0   9   2       35.30       31.38     20.70 o 
   1   9   2     7645.96     7824.28     96.08 o 
   2   9   2       17.81        3.22      9.49 o 
   3   9   2     1011.51     1026.84     29.66 o 
   4   9   2        1.55      -11.56     11.56 o 
   5   9   2     1018.30     1010.71     34.52 o 
   6   9   2      422.09      429.38     26.67 o 
   7   9   2      508.97      547.36     42.26 o 
   8   9   2        2.10       31.40     24.01 o 
   9   9   2      213.60      218.91     32.29 o 
  10   9   2       21.45       29.53     19.60 o 
  11   9   2       24.05       18.71     20.23 o 
 -10  10   2       14.68       21.18     35.29 o 
  -9  10   2      641.54      787.18     78.30 o 
  -8  10   2      271.26      301.79     53.64 o 
  -7  10   2     1012.27     1051.54     84.43 o 
  -6  10   2     1898.85     1970.74    111.20 o 
  -5  10   2     1035.77     1121.36     55.87 o 
  -4  10   2      683.84      619.98     42.25 o 
  -3  10   2        4.61       -9.41     18.90 o 
  -2  10   2      339.52      308.15     29.75 o 
  -1  10   2      221.60      229.93     28.36 o 
   0  10   2     1551.02     1545.82     51.39 o 
   1  10   2       41.60       10.30     13.16 o 
   2  10   2     1038.49     1082.25     35.79 o 
   3  10   2      916.25      933.84     33.36 o 
   4  10   2      803.83      778.99     32.30 o 
   5  10   2     1025.10     1028.71     37.11 o 
   6  10   2     1008.29      951.92     36.22 o 
   7  10   2       45.89       26.54     23.37 o 
   8  10   2      135.00      104.15     16.44 o 
   9  10   2        4.18        2.65     29.01 o 
  -8  11   2      981.19     1216.58     96.79 o 
  -7  11   2       70.52      124.54     43.22 o 
  -6  11   2      886.55      936.06     82.76 o 
  -5  11   2        1.36       12.00     20.08 o 
  -4  11   2       23.24       -6.28     42.46 o 
  -3  11   2      179.22      194.81     27.31 o 
  -2  11   2      194.89      193.09     26.72 o 
  -1  11   2       79.47       24.46     27.93 o 
   0  11   2        0.36      -22.37     22.37 o 
   1  11   2      106.56      100.17     16.91 o 
   2  11   2       25.38        3.45     18.05 o 
   3  11   2      113.00       81.40     19.24 o 
   4  11   2      421.19      442.79     34.74 o 
   5  11   2      598.01      610.11     35.22 o 
   6  11   2       84.81       76.16     21.81 o 
   7  11   2        1.39      -33.10     35.05 o 
  -6  12   2       53.99       45.08     30.78 o 
  -5  12   2      263.52      293.68    143.94 o 
  -4  12   2       10.14       23.97     20.82 o 
  -3  12   2       29.80       92.73     24.87 o 
  -2  12   2       73.51       73.96     23.84 o 
  -1  12   2       53.16       51.94     18.91 o 
   0  12   2       50.76       11.21     20.46 o 
   1  12   2        0.12      -24.78     24.78 o 
   2  12   2       61.22       16.76     21.02 o 
   3  12   2       41.09        2.54     19.88 o 
   4  12   2     1142.55     1114.33     61.05 o 
   5  12   2       64.98       94.34     33.79 o 
 -16   0   3       94.10       98.23     35.24 o 
 -14   0   3      878.43      786.57     67.46 o 
  -8   0   3    18311.46    17417.73    231.28 o 
  -6   0   3     3680.33     3735.87     62.11 o 
  -4   0   3     5907.65     6391.76     67.66 o 
   2   0   3    16262.35    16629.33    179.98 o 
   4   0   3      662.23      590.49     18.93 o 
   6   0   3     2414.06     2775.57    145.44 o 
   8   0   3      130.53      140.10     28.72 o 
  10   0   3      376.52      440.37     49.16 o 
  12   0   3     2692.17     2736.18    121.54 o 
  14   0   3     3034.07     2789.95    136.02 o 
 -17   1   3       39.95       30.15     17.03 o 
 -16   1   3      186.98      171.19     23.45 o 
 -15   1   3       11.08        2.78     19.02 o 
 -14   1   3      101.07       66.79     17.87 o 
 -13   1   3     1042.51      938.54     64.58 o 
 -12   1   3       29.49       10.22     27.01 o 
 -11   1   3     4259.38     4218.77    156.33 o 
 -10   1   3       92.54       72.90     15.39 o 
  -9   1   3     8673.97     8710.70    230.58 o 
  -8   1   3      429.86      459.57     37.81 o 
  -7   1   3     5548.00     5220.71     79.09 o 
  -6   1   3    14840.46    14918.54    129.21 o 
  -5   1   3      947.74      850.93     31.27 o 
  -4   1   3      153.75      135.18      8.52 o 
  -3   1   3      296.29      374.28     12.40 o 
  -2   1   3     6513.46     6659.03     51.59 o 
  -1   1   3        8.14        1.09      6.66 o 
   1   1   3        8.31       -5.92      9.42 o 
   2   1   3    17427.61    17963.86    144.00 o 
   3   1   3     7680.67     7770.07     65.87 o 
   4   1   3     3282.67     3589.70     50.36 o 
   5   1   3     7262.69     7564.99     71.11 o 
   6   1   3     3456.12     3162.69    178.38 o 
   7   1   3       51.26       77.09      9.12 o 
   8   1   3      248.93      197.45     15.59 o 
   9   1   3      832.58      812.81     37.99 o 
  10   1   3     1669.42     1746.99     63.01 o 
  11   1   3     1546.28     1660.25     65.48 o 
  12   1   3       37.30       31.78     16.87 o 
  13   1   3      945.19      990.49     55.69 o 
  14   1   3       85.23       46.60     18.98 o 
  15   1   3      864.35      933.46     57.90 o 
 -16   2   3        9.89       35.50     21.08 o 
 -15   2   3      670.57      610.39     95.11 o 
 -14   2   3        2.05        3.71     22.97 o 
 -13   2   3     1093.36     1081.97     79.17 o 
 -12   2   3        5.77       -2.89     13.42 o 
 -11   2   3       87.55       93.30     16.25 o 
 -10   2   3     2816.86     2843.83     80.11 o 
  -9   2   3      139.79      138.64     15.17 o 
  -8   2   3    19507.14    19992.52    219.57 o 
  -7   2   3      434.85      480.13     23.82 o 
  -6   2   3    10037.23    10063.73    126.01 o 
  -5   2   3     2780.90     2914.41     36.40 o 
  -4   2   3     2862.90     3071.89     52.29 o 
  -3   2   3      464.50      469.33     11.98 o 
  -2   2   3        7.28       -7.99     11.82 o 
  -1   2   3      336.25      371.81     20.56 o 
   0   2   3     9870.42     9891.78    122.38 o 
   1   2   3    28446.05    28192.22    170.96 o 
   2   2   3       32.50       49.07      8.17 o 
   3   2   3     6243.30     6163.99     60.60 o 
   4   2   3     1695.68     1578.15     31.45 o 
   5   2   3       24.92       17.47      7.09 o 
   6   2   3      556.41      563.69     38.21 o 
   7   2   3     1309.29     1434.26     48.97 o 
   8   2   3       10.44       11.16     12.67 o 
   9   2   3        3.13        4.64     13.02 o 
  10   2   3     4071.38     4091.80     96.73 o 
  11   2   3      973.60      925.26     49.38 o 
  12   2   3     2540.31     2552.82     84.00 o 
  13   2   3       51.74       48.09     19.64 o 
  14   2   3      818.80      974.47     56.70 o 
  15   2   3      196.52      194.70     29.70 o 
 -16   3   3      363.82      437.34     43.75 o 
 -15   3   3       83.05      103.54     29.39 o 
 -14   3   3     1398.37     1387.08     67.86 o 
 -13   3   3     1041.61      944.80     72.93 o 
 -12   3   3      619.30      620.92     54.68 o 
 -11   3   3     3058.72     3080.14     87.76 o 
 -10   3   3     3435.09     3468.34    180.67 o 
  -9   3   3     2652.05     2431.84     56.94 o 
  -8   3   3     1152.90     1195.27     33.33 o 
  -7   3   3     2838.21     2886.29     57.20 o 
  -6   3   3      643.95      696.34     28.26 o 
  -5   3   3      734.87      736.54     39.04 o 
  -4   3   3       13.37       15.57      5.40 o 
  -3   3   3      388.63      385.66     11.49 o 
  -2   3   3      147.31      169.62     13.73 o 
  -1   3   3     2403.53     2493.01     43.24 o 
   0   3   3    11038.15    10892.03     71.85 o 
   1   3   3      617.78      610.59     16.16 o 
   2   3   3     7189.97     7245.19     69.19 o 
   3   3   3     1486.65     1616.86     32.06 o 
   4   3   3     3751.04     3768.53     61.38 o 
   5   3   3     1229.14     1338.20     33.99 o 
   6   3   3       93.77       94.23      9.67 o 
   7   3   3      306.30      275.84     19.00 o 
   8   3   3     1055.06     1090.65     37.49 o 
   9   3   3       11.03       25.54     19.18 o 
  10   3   3       13.99        7.01     11.70 o 
  11   3   3      443.84      491.53     29.82 o 
  12   3   3      394.55      403.43     28.45 o 
  13   3   3      462.19      489.66     33.02 o 
  14   3   3      397.25      352.84     29.64 o 
  15   3   3      307.51      274.15     36.20 o 
 -16   4   3      256.03      187.35     30.15 o 
 -15   4   3      624.16      582.91     48.89 o 
 -14   4   3      145.09      123.06     25.48 o 
 -13   4   3       10.39        9.43     17.74 o 
 -12   4   3        0.56       21.39     18.16 o 
 -11   4   3        3.23       -4.66     16.25 o 
 -10   4   3        0.90        1.72      7.31 o 
  -9   4   3      455.94      446.11     21.90 o 
  -8   4   3      513.16      509.19     20.96 o 
  -7   4   3      842.16      955.97     61.48 o 
  -6   4   3     1991.72     2194.64     87.68 o 
  -5   4   3     8064.25     8270.06    135.51 o 
  -4   4   3     7509.94     8049.01    132.30 o 
  -3   4   3      616.08      638.78     24.03 o 
  -2   4   3     1645.72     1656.40     30.05 o 
  -1   4   3      718.47      664.88     14.08 o 
   0   4   3     2546.94     2718.64     29.00 o 
   1   4   3    24905.11    23682.94    122.93 o 
   2   4   3       49.51       47.16      6.31 o 
   3   4   3    14043.97    13322.53    101.09 o 
   4   4   3      816.65      830.82     18.70 o 
   5   4   3     2153.05     2143.68     43.60 o 
   6   4   3      188.73      165.80     14.71 o 
   7   4   3     1970.88     1877.59     45.99 o 
   8   4   3     1605.12     1586.08     54.22 o 
   9   4   3      585.01      626.70     31.21 o 
  10   4   3      145.26      115.40     20.00 o 
  11   4   3        8.82        0.96     12.16 o 
  12   4   3       24.47       23.45     13.05 o 
  13   4   3        1.38       -7.62     17.31 o 
  14   4   3       23.47       36.76     22.34 o 
 -15   5   3      123.20       90.53     25.01 o 
 -14   5   3        7.75        7.33     39.47 o 
 -13   5   3      408.82      377.36     43.85 o 
 -12   5   3      133.03      121.38     23.57 o 
 -11   5   3       90.59       96.31     22.00 o 
 -10   5   3       22.83       24.44     17.26 o 
  -9   5   3       42.40       39.87      8.08 o 
  -8   5   3      237.50      233.33     17.73 o 
  -7   5   3      769.79      766.46     58.60 o 
  -6   5   3     2065.10     2002.66     45.06 o 
  -5   5   3      730.72      701.73     50.22 o 
  -4   5   3      570.84      549.65     44.34 o 
  -3   5   3     3417.26     3272.13     82.61 o 
  -2   5   3     3932.40     4015.33     31.93 o 
  -1   5   3      481.67      565.15     13.79 o 
   0   5   3    31223.31    29717.17    296.29 o 
   1   5   3      341.24      417.10     14.06 o 
   2   5   3    33489.01    31927.39    296.54 o 
   3   5   3     1096.11     1140.17     28.53 o 
   4   5   3     2317.22     2174.57     28.92 o 
   5   5   3       41.39       50.83      6.80 o 
   6   5   3      905.32      865.85     30.22 o 
   7   5   3     2717.33     2720.24     55.26 o 
   8   5   3      804.43      769.61     32.16 o 
   9   5   3      210.57      191.93     18.76 o 
  10   5   3      118.92      110.06     15.61 o 
  11   5   3        4.99       -7.95     23.00 o 
  12   5   3        4.50        1.67     20.11 o 
  13   5   3       10.37       10.17     21.88 o 
  14   5   3        0.95      -15.22     18.15 o 
 -15   6   3      199.10      235.75     36.55 o 
 -14   6   3       63.98       78.31     50.47 o 
 -13   6   3       58.89       59.10     22.06 o 
 -12   6   3      368.52      378.11     45.42 o 
 -11   6   3      285.92      291.09     45.23 o 
 -10   6   3       56.58       51.33     19.70 o 
  -9   6   3      256.19      261.84     43.62 o 
  -8   6   3       35.76       60.78     32.52 o 
  -7   6   3       18.98        8.52     29.81 o 
  -6   6   3      575.97      532.05     24.73 o 
  -5   6   3       42.11       36.51     19.93 o 
  -4   6   3     4076.35     4078.69    134.61 o 
  -3   6   3     3494.84     3384.76     54.08 o 
  -2   6   3      898.08      887.23     16.83 o 
  -1   6   3      273.64      282.29     11.17 o 
   0   6   3       26.57       25.93      6.65 o 
   1   6   3     9067.01     8776.76     83.05 o 
   2   6   3      937.92      967.80     27.30 o 
   3   6   3     8861.62     8955.75    116.53 o 
   4   6   3      731.13      719.46     19.28 o 
   5   6   3      105.66      132.33     10.74 o 
   6   6   3     1582.91     1653.70     36.52 o 
   7   6   3       92.25      107.55     13.30 o 
   8   6   3     3050.99     2977.54     54.03 o 
   9   6   3      104.87       89.59     29.33 o 
  10   6   3     1383.29     1335.00     53.38 o 
  11   6   3       59.22       29.33     16.71 o 
  12   6   3        3.40        2.00     15.12 o 
  13   6   3       57.64       25.38     14.25 o 
 -14   7   3       72.61      120.71     28.79 o 
 -13   7   3      579.82      630.48     61.07 o 
 -12   7   3       45.83       45.12     34.12 o 
 -11   7   3      101.83      182.12     42.68 o 
 -10   7   3       24.34       83.87     31.21 o 
  -9   7   3      764.00      597.10     59.07 o 
  -8   7   3      204.42      175.45     31.30 o 
  -7   7   3     2684.45     2649.58    147.97 o 
  -6   7   3      153.06      142.22     16.97 o 
  -5   7   3     1472.53     1426.37     95.19 o 
  -4   7   3      310.99      287.29     24.25 o 
  -3   7   3       25.79       15.75      4.88 o 
  -2   7   3     1238.00     1212.35     21.28 o 
  -1   7   3       78.48       52.73      7.75 o 
   0   7   3      371.48      331.49     14.21 o 
   1   7   3        2.62        4.07      6.84 o 
   2   7   3     1288.74     1211.18     32.63 o 
   3   7   3        0.98       -1.30     11.55 o 
   4   7   3      286.89      272.49     12.98 o 
   5   7   3      463.87      462.06     20.63 o 
   6   7   3      363.41      377.28     18.14 o 
   7   7   3     1009.10      983.41     51.81 o 
   8   7   3        4.05       -4.04     13.25 o 
   9   7   3     1438.49     1385.79     53.33 o 
  10   7   3      257.34      246.62     26.57 o 
  11   7   3      729.74      673.11     42.06 o 
  12   7   3      168.17      140.79     18.58 o 
 -13   8   3      245.82      279.82     55.18 o 
 -12   8   3     1514.43     1577.46    110.27 o 
 -11   8   3       26.37      -41.39     41.39 o 
 -10   8   3     1464.82     1457.18    100.16 o 
  -9   8   3      734.22      745.24     72.17 o 
  -8   8   3     3072.41     3154.55    137.76 o 
  -7   8   3     1324.48     1433.81     91.37 o 
  -6   8   3     6466.85     6855.84    188.55 o 
  -5   8   3      181.68      271.34     54.60 o 
  -4   8   3     1893.51     1840.02     65.52 o 
  -3   8   3      929.07      917.53     23.75 o 
  -2   8   3       93.72       97.56     14.06 o 
  -1   8   3      195.43      190.83     11.21 o 
   0   8   3      264.24      248.91     16.18 o 
   1   8   3     3445.19     3444.58     54.66 o 
   2   8   3       97.69       76.11      8.96 o 
   3   8   3     1582.35     1627.89     35.06 o 
   4   8   3       93.87       93.96     17.26 o 
   5   8   3      586.06      598.73     25.20 o 
   6   8   3       27.69       10.46      9.52 o 
   7   8   3       31.56       16.44     14.61 o 
   8   8   3      987.49     1010.25     45.73 o 
   9   8   3      281.54      253.29     25.62 o 
  10   8   3     1523.76     1536.42     59.70 o 
  11   8   3       40.26       29.94     19.30 o 
 -12   9   3      112.79       70.65     33.56 o 
 -11   9   3       33.62       15.02     24.56 o 
 -10   9   3      659.68      738.81     76.51 o 
  -9   9   3       97.97       94.60     39.21 o 
  -8   9   3      106.63      148.36     42.93 o 
  -7   9   3     1237.88     1341.33     92.11 o 
  -6   9   3       31.64       68.37     33.42 o 
  -5   9   3      705.55      771.33     46.85 o 
  -4   9   3       75.45      115.52     23.89 o 
  -3   9   3      917.93      879.31     47.28 o 
  -2   9   3      268.09      302.09     20.15 o 
  -1   9   3     1676.07     1720.74     49.13 o 
   0   9   3      289.16      264.15     16.72 o 
   1   9   3        3.22        2.05     12.32 o 
   2   9   3      902.22      875.02     27.26 o 
   3   9   3      398.66      399.49     19.13 o 
   4   9   3       86.33       51.04     10.41 o 
   5   9   3       67.59       69.12     12.20 o 
   6   9   3      378.78      428.77     23.60 o 
   7   9   3      203.49      210.81     36.24 o 
   8   9   3       24.52        8.86     22.08 o 
   9   9   3      640.25      614.66     38.92 o 
  10   9   3        0.49       17.82     18.94 o 
 -10  10   3        2.38      -19.60     31.46 o 
  -9  10   3       19.25       -6.35     28.52 o 
  -8  10   3       63.75       79.23     37.01 o 
  -7  10   3      218.48      251.45     47.91 o 
  -6  10   3      334.62      374.44     54.55 o 
  -5  10   3     1100.33     1171.64     77.82 o 
  -4  10   3       86.74      107.93     24.08 o 
  -3  10   3     5485.39     5596.43    215.39 o 
  -2  10   3       69.95       88.16     22.45 o 
  -1  10   3     2206.09     2284.30     77.22 o 
   0  10   3        2.67      -18.27     18.27 o 
   1  10   3      226.25      178.08     16.26 o 
   2  10   3       66.46       89.41     14.52 o 
   3  10   3      167.15      152.13     14.48 o 
   4  10   3     1011.47     1014.33     36.14 o 
   5  10   3     2580.66     2555.84     57.49 o 
   6  10   3      104.06       86.89     16.99 o 
   7  10   3     1324.43     1331.53     55.11 o 
   8  10   3       63.30       43.99     23.16 o 
   9  10   3      164.40      175.80     23.31 o 
  -8  11   3        7.35       65.94     37.11 o 
  -7  11   3      448.80      513.70     66.56 o 
  -6  11   3      437.24      473.15     62.05 o 
  -5  11   3       15.22       20.71     48.44 o 
  -4  11   3     1292.50     1407.92     90.24 o 
  -3  11   3       29.47       71.12     23.66 o 
  -2  11   3     1194.82     1234.93     61.79 o 
  -1  11   3      203.41      219.86     29.53 o 
   0  11   3      719.94      709.73     37.71 o 
   1  11   3       57.41       51.21     19.63 o 
   2  11   3       23.47        6.30     18.62 o 
   3  11   3       55.38       28.57     13.39 o 
   4  11   3      149.34      164.78     19.48 o 
   5  11   3      269.03      190.17     72.67 o 
   6  11   3     1212.03     1254.44     54.05 o 
   7  11   3      173.17      144.67     21.90 o 
  -6  12   3       43.02       23.49     31.65 o 
  -5  12   3       58.37      105.99     48.25 o 
  -4  12   3       89.84      115.20     60.60 o 
  -3  12   3      363.61      440.28     41.10 o 
  -2  12   3      169.78      156.80     28.17 o 
  -1  12   3       86.39       69.76     16.35 o 
   0  12   3       44.23       20.94     17.01 o 
   1  12   3       91.44       51.53     28.40 o 
   2  12   3       72.41       29.87     22.96 o 
   3  12   3       22.69      -16.50     19.81 o 
   4  12   3      146.83       91.47     34.17 o 
 -16   0   4     1099.11     1079.11     61.24 o 
 -14   0   4      969.08      920.03     72.25 o 
 -12   0   4        2.73      -27.36     27.36 o 
 -10   0   4      477.51      464.47     42.33 o 
  -8   0   4     2477.17     2483.98     83.27 o 
  -6   0   4    29929.03    29849.92    196.83 o 
  -4   0   4    42155.43    41906.68    320.33 o 
  -2   0   4    14867.60    14837.28    147.10 o 
   2   0   4    31811.29    31778.46    585.64 o 
   4   0   4      942.51      842.19     29.15 o 
   6   0   4     8767.08     7873.49    399.95 o 
   8   0   4     6106.64     5969.95    317.03 o 
  10   0   4     3506.31     3314.77    245.04 o 
  12   0   4        2.22       21.32     26.49 o 
  14   0   4      335.62      293.67     48.64 o 
 -17   1   4     1000.98      986.95     49.81 o 
 -16   1   4        0.40        1.59     16.90 o 
 -15   1   4     1456.24     1491.58     55.54 o 
 -14   1   4        1.06      -14.17     14.17 o 
 -13   1   4      288.45      272.94     23.64 o 
 -12   1   4        2.74      -14.20     14.20 o 
 -11   1   4       10.62      -17.09     17.09 o 
 -10   1   4       19.67        5.43     10.48 o 
  -9   1   4     1415.63     1416.47     38.99 o 
  -8   1   4      303.66      357.03     19.37 o 
  -7   1   4       41.19       41.12      6.77 o 
  -6   1   4      325.90      298.23     14.70 o 
  -5   1   4     7603.37     7754.02     86.34 o 
  -4   1   4        2.54       -0.59      4.59 o 
  -3   1   4    33079.90    33483.03    157.39 o 
  -2   1   4    18264.30    19096.36    187.48 o 
  -1   1   4     6639.59     6693.72     58.28 o 
   0   1   4     4428.23     4621.97     54.72 o 
   1   1   4      266.64      259.00     12.93 o 
   2   1   4      167.06      167.15     14.97 o 
   3   1   4     3304.46     3189.47     84.69 o 
   4   1   4     6129.63     6486.36     68.46 o 
   5   1   4     7260.75     6954.37    208.79 o 
   6   1   4     3052.38     3401.26     74.92 o 
   7   1   4     8574.26     9106.78    131.04 o 
   8   1   4     1228.07     1208.07     46.54 o 
   9   1   4     1762.57     1731.85     57.74 o 
  10   1   4     1004.88      968.06     44.21 o 
  11   1   4      610.25      637.69     43.41 o 
  12   1   4       69.28       57.89     19.23 o 
  13   1   4      297.98      309.32     34.06 o 
  14   1   4        3.45       -3.68     18.00 o 
  15   1   4        1.43      -21.35     21.35 o 
 -17   2   4        0.09       16.04     15.90 o 
 -16   2   4      951.95     1001.01     48.87 o 
 -15   2   4      178.84      192.63     23.71 o 
 -14   2   4     3987.36     4017.08     87.20 o 
 -13   2   4     1939.30     1993.82    124.67 o 
 -12   2   4        2.38        8.01     17.29 o 
 -11   2   4      192.49      240.62     33.90 o 
 -10   2   4      895.77      966.21     63.01 o 
  -9   2   4     2855.88     2924.29     74.61 o 
  -8   2   4     2149.82     2109.71     45.06 o 
  -7   2   4     9327.14     9328.22     83.37 o 
  -6   2   4      180.40      180.83     12.15 o 
  -5   2   4     4214.84     4256.93     56.36 o 
  -4   2   4     9156.27     9145.19     96.86 o 
  -3   2   4    12327.14    12540.45    120.77 o 
  -2   2   4    87565.30    89326.12    262.59 o 
  -1   2   4    70037.40    68871.87    449.79 o 
   0   2   4    27393.47    27990.58    393.18 o 
   1   2   4      342.48      379.30     21.49 o 
   2   2   4       17.31       28.28      8.23 o 
   3   2   4       56.09       45.34      8.28 o 
   4   2   4     6069.72     6208.25     67.80 o 
   5   2   4       35.56        0.17      9.25 o 
   6   2   4      526.43      527.99     22.48 o 
   7   2   4      988.94      939.09     34.96 o 
   8   2   4      971.10      950.70     47.25 o 
   9   2   4     1568.47     1540.29     43.32 o 
  10   2   4     2316.89     2356.15     62.63 o 
  11   2   4        6.47       16.50     15.60 o 
  12   2   4      311.12      349.11     35.25 o 
  13   2   4      211.53      206.03     28.84 o 
  14   2   4        3.86        0.54     16.63 o 
 -16   3   4       44.37       37.30     15.23 o 
 -15   3   4     1006.52      955.81     45.67 o 
 -14   3   4     1247.97     1261.90     64.89 o 
 -13   3   4       37.96       30.93     29.96 o 
 -12   3   4      534.65      606.47     43.25 o 
 -11   3   4       80.29      104.85     39.28 o 
 -10   3   4      473.43      459.22     33.66 o 
  -9   3   4      195.07      264.91     36.85 o 
  -8   3   4     2663.67     2568.92     48.91 o 
  -7   3   4     1031.05     1096.22     30.24 o 
  -6   3   4    11334.89    10937.52     85.02 o 
  -5   3   4     4971.05     4801.05     63.71 o 
  -4   3   4     8045.45     8136.21    134.46 o 
  -3   3   4      919.83      924.62     22.48 o 
  -2   3   4     2146.89     2066.68     34.82 o 
  -1   3   4     4890.70     5131.88     48.16 o 
   0   3   4      217.29      183.90      8.18 o 
   1   3   4       67.47       71.00      6.07 o 
   2   3   4        0.95        7.78      5.43 o 
   3   3   4      519.63      485.57     16.63 o 
   4   3   4     1895.96     1802.42     33.45 o 
   5   3   4     2402.98     2428.64     41.14 o 
   6   3   4     1449.45     1422.86     35.35 o 
   7   3   4     3084.64     3046.72     84.45 o 
   8   3   4     2690.87     2632.23     56.62 o 
   9   3   4      161.66      163.78     15.65 o 
  10   3   4     2668.70     2682.32     61.12 o 
  11   3   4       20.90       37.61     12.11 o 
  12   3   4      147.81      129.89     14.99 o 
  13   3   4        4.51       11.24     13.84 o 
  14   3   4       85.23       89.61     18.50 o 
 -16   4   4       60.45       69.50     22.88 o 
 -15   4   4        8.65      -24.28     24.28 o 
 -14   4   4      703.31      675.70     49.92 o 
 -13   4   4      223.74      258.28     32.55 o 
 -12   4   4     1079.09      971.92     54.26 o 
 -11   4   4      176.50      156.79     24.00 o 
 -10   4   4      493.13      499.02     24.96 o 
  -9   4   4      282.30      282.72     17.43 o 
  -8   4   4        0.07       13.23      8.72 o 
  -7   4   4    15879.48    16569.19    181.99 o 
  -6   4   4     2950.21     2995.17    103.63 o 
  -5   4   4     8853.24     8481.73     71.99 o 
  -4   4   4     2148.54     2113.81     42.28 o 
  -3   4   4      918.31      881.76     30.74 o 
  -2   4   4     3616.03     3846.19     72.10 o 
  -1   4   4      679.11      737.20     16.87 o 
   0   4   4       15.91       30.22      5.94 o 
   1   4   4     1198.98     1227.73     32.03 o 
   2   4   4     1226.74     1275.57     32.13 o 
   3   4   4     5128.40     5053.85     64.55 o 
   4   4   4      936.96      906.86     24.94 o 
   5   4   4      932.52      952.78     26.84 o 
   6   4   4     2936.11     2901.60     49.01 o 
   7   4   4     1387.90     1434.66     36.02 o 
   8   4   4     1479.52     1525.48     38.88 o 
   9   4   4     1511.76     1517.41     47.89 o 
  10   4   4      555.91      508.04     26.13 o 
  11   4   4      622.40      647.43     31.66 o 
  12   4   4       25.65        6.56     16.39 o 
  13   4   4       30.47       45.62     21.62 o 
  14   4   4      230.11      221.83     33.64 o 
 -15   5   4        5.55       27.10     25.89 o 
 -14   5   4      190.24      224.64     33.83 o 
 -13   5   4        1.55       13.58     20.19 o 
 -12   5   4      209.77      221.52     29.34 o 
 -11   5   4      126.56      123.84     24.81 o 
 -10   5   4      249.12      252.66     53.75 o 
  -9   5   4      880.58      854.72     78.53 o 
  -8   5   4     2874.73     3072.23    120.30 o 
  -7   5   4      875.92      854.43     30.42 o 
  -6   5   4     8435.39     9015.86    191.59 o 
  -5   5   4        0.53       13.39     20.30 o 
  -4   5   4     4490.87     4062.11    263.90 o 
  -3   5   4      388.26      427.86     30.70 o 
  -2   5   4       15.47       24.20      3.74 o 
  -1   5   4     9930.35     9905.06     85.04 o 
   0   5   4      337.29      301.90     11.41 o 
   1   5   4     5620.53     5440.77     61.45 o 
   2   5   4       76.51       85.81      9.75 o 
   3   5   4     5350.21     5536.88     63.75 o 
   4   5   4      808.85      763.91     18.88 o 
   5   5   4      470.34      465.71     14.46 o 
   6   5   4     1686.82     1620.09     37.74 o 
   7   5   4      241.44      231.70     16.16 o 
   8   5   4     2350.95     2336.11     49.04 o 
   9   5   4      946.11      940.22     32.68 o 
  10   5   4     2077.40     2038.90     96.67 o 
  11   5   4      650.04      603.22     35.35 o 
  12   5   4      155.40      127.76     19.60 o 
  13   5   4       11.11        9.12     24.94 o 
 -15   6   4      137.78      164.83     32.40 o 
 -14   6   4      288.03      347.42     41.09 o 
 -13   6   4      711.35      808.42     56.05 o 
 -12   6   4      111.56      103.76     31.69 o 
 -11   6   4       28.57       22.07     19.51 o 
 -10   6   4      169.89      161.99     33.37 o 
  -9   6   4       65.83       13.11     30.59 o 
  -8   6   4       13.24       -1.57     57.11 o 
  -7   6   4     4405.58     4229.46    156.60 o 
  -6   6   4        1.33       -3.17     23.36 o 
  -5   6   4     7434.56     7511.77    179.71 o 
  -4   6   4      563.09      513.29     59.54 o 
  -3   6   4      529.28      556.35     20.42 o 
  -2   6   4     3963.66     3655.10     46.09 o 
  -1   6   4     2530.59     2524.47     32.37 o 
   0   6   4    10534.99    10348.26     72.87 o 
   1   6   4      625.59      644.31     24.22 o 
   2   6   4     9117.13     9104.18    118.54 o 
   3   6   4      761.31      793.53     26.44 o 
   4   6   4     1600.80     1576.49     29.17 o 
   5   6   4     1108.81     1080.85     22.62 o 
   6   6   4      247.45      237.43     14.25 o 
   7   6   4       46.10       32.67     10.06 o 
   8   6   4      319.27      318.93     19.94 o 
   9   6   4     1015.75     1003.45     43.93 o 
  10   6   4      343.22      341.88     24.57 o 
  11   6   4      163.72      155.11     21.75 o 
  12   6   4       34.16       -9.65     14.34 o 
  13   6   4       55.18       36.77     15.06 o 
 -14   7   4      334.21      472.28     73.24 o 
 -13   7   4      388.50      481.95     63.19 o 
 -12   7   4      165.36      115.78     37.60 o 
 -11   7   4      104.36       63.79     24.56 o 
 -10   7   4       36.90      -23.28     35.13 o 
  -9   7   4      413.68      357.05     46.93 o 
  -8   7   4      240.68      198.92     33.21 o 
  -7   7   4      423.49      432.74     49.78 o 
  -6   7   4     5737.52     5923.93    171.54 o 
  -5   7   4       99.04      181.19     40.74 o 
  -4   7   4     1017.36     1116.90     49.94 o 
  -3   7   4      356.94      333.40     28.23 o 
  -2   7   4      563.65      548.00     15.01 o 
  -1   7   4      708.45      683.92     18.60 o 
   0   7   4      495.77      499.08     19.68 o 
   1   7   4     5454.76     5556.88    119.94 o 
   2   7   4        3.74       10.25     13.39 o 
   3   7   4     1451.21     1455.17     37.33 o 
   4   7   4      523.62      522.06     18.40 o 
   5   7   4        8.60        3.86      7.30 o 
   6   7   4       36.98       23.39      7.91 o 
   7   7   4       73.59       37.95     15.47 o 
   8   7   4      437.97      391.58     24.59 o 
   9   7   4      149.51      127.88     16.90 o 
  10   7   4       45.90       24.95     12.37 o 
  11   7   4       67.10       40.20     13.57 o 
  12   7   4      119.99      121.36     18.11 o 
 -13   8   4       30.10       50.37     37.41 o 
 -12   8   4      542.95      513.85     68.97 o 
 -11   8   4     1694.80     1851.11    116.77 o 
 -10   8   4      501.34      528.03     63.87 o 
  -9   8   4     2555.22     2614.00    130.65 o 
  -8   8   4        7.19       26.64     27.22 o 
  -7   8   4       47.22       41.08     26.19 o 
  -6   8   4      817.78      929.46     74.01 o 
  -5   8   4       76.87      109.49     38.85 o 
  -4   8   4       38.54       58.35     91.26 o 
  -3   8   4     1014.20      963.22     44.54 o 
  -2   8   4      362.93      355.59     13.32 o 
  -1   8   4      605.76      603.97     18.60 o 
   0   8   4     1855.17     1818.99     38.82 o 
   1   8   4      319.87      288.91     19.20 o 
   2   8   4     1356.64     1408.72     37.21 o 
   3   8   4      226.05      204.01     14.93 o 
   4   8   4      884.08      873.98     24.56 o 
   5   8   4     1615.64     1656.08     40.86 o 
   6   8   4      556.89      564.26     26.32 o 
   7   8   4      107.49      108.70     16.70 o 
   8   8   4       40.25       31.57     18.33 o 
   9   8   4        1.55      -14.99     14.99 o 
  10   8   4       15.33        5.63     19.54 o 
  11   8   4      110.36      103.06     17.45 o 
 -12   9   4      167.68      141.95     47.13 o 
 -11   9   4       21.40       20.70     30.50 o 
 -10   9   4      890.58     1106.90     93.52 o 
  -9   9   4        8.24       -9.88     31.38 o 
  -8   9   4       34.39       83.45     34.21 o 
  -7   9   4       35.48       60.65     32.41 o 
  -6   9   4       59.62       69.33     31.77 o 
  -5   9   4      702.70      739.30     69.88 o 
  -4   9   4      172.73      141.58     26.57 o 
  -3   9   4      343.92      340.10     33.82 o 
  -2   9   4      364.37      364.08     34.34 o 
  -1   9   4      589.27      618.83     22.78 o 
   0   9   4        4.63        5.87      8.89 o 
   1   9   4     3373.78     3472.19     74.17 o 
   2   9   4       34.54       25.88     13.72 o 
   3   9   4     1482.37     1540.90     36.87 o 
   4   9   4      220.73      214.05     16.05 o 
   5   9   4       98.50      114.37     13.68 o 
   6   9   4       57.47       51.42     15.25 o 
   7   9   4     1315.16     1288.28     52.80 o 
   8   9   4       42.05       19.40     15.99 o 
   9   9   4     1003.06      983.32     49.58 o 
  10   9   4      294.29      248.60     27.73 o 
 -10  10   4        0.72       19.58     32.84 o 
  -9  10   4      734.48      788.68     79.99 o 
  -8  10   4        0.04       28.24     33.74 o 
  -7  10   4        3.85       53.16     33.29 o 
  -6  10   4      509.20      547.61     65.54 o 
  -5  10   4       20.58       27.58     28.43 o 
  -4  10   4     1487.19     1467.01     65.53 o 
  -3  10   4      632.67      633.87     50.65 o 
  -2  10   4      446.75      415.12     37.10 o 
  -1  10   4      235.45      215.04     28.42 o 
   0  10   4      561.38      542.96     30.15 o 
   1  10   4        4.30       12.40     13.20 o 
   2  10   4      926.93      906.51     33.85 o 
   3  10   4       61.76       46.55     12.78 o 
   4  10   4      375.59      322.31     24.25 o 
   5  10   4        9.90        2.85     14.58 o 
   6  10   4      499.11      472.14     38.75 o 
   7  10   4       71.67       82.44     19.46 o 
   8  10   4      833.06      889.29     60.30 o 
  -8  11   4      433.81      520.66     68.98 o 
  -7  11   4       51.99      113.36     43.15 o 
  -6  11   4       91.35        0.60     34.68 o 
  -5  11   4       74.89       37.87     27.96 o 
  -4  11   4       18.29       45.60     21.51 o 
  -3  11   4       64.03       51.37     22.91 o 
  -2  11   4      608.31      642.33     46.85 o 
  -1  11   4      302.10      360.36     37.62 o 
   0  11   4      828.50      786.67     50.57 o 
   1  11   4       44.55       29.41     15.14 o 
   2  11   4        5.74      -10.33     11.42 o 
   3  11   4      324.12      309.25     21.73 o 
   4  11   4       44.06       25.08     17.55 o 
   5  11   4      270.59      257.13     32.68 o 
   6  11   4        1.90      -20.03     20.03 o 
  -5  12   4      258.27      254.55     48.52 o 
  -4  12   4        5.58       56.15     45.34 o 
  -3  12   4      131.07      160.13     34.44 o 
  -2  12   4      274.94      307.01     36.61 o 
  -1  12   4        4.99       40.25     22.32 o 
   0  12   4      118.40      145.92     22.43 o 
   1  12   4       15.90       -3.51     19.95 o 
   2  12   4       56.23       13.43     36.36 o 
   3  12   4      270.02      209.50     28.77 o 
 -16   0   5      792.79      816.98     91.30 o 
 -14   0   5      491.20      412.34     48.42 o 
 -12   0   5     3748.81     3645.43    127.79 o 
 -10   0   5     1700.64     1680.49     78.65 o 
  -8   0   5     1552.91     1730.23     64.51 o 
  -6   0   5     3163.97     3151.59     46.43 o 
  -4   0   5       56.94       55.91      7.10 o 
  -2   0   5    10988.52    10606.73     96.14 o 
   0   0   5    21004.39    22336.53    212.69 o 
   2   0   5       33.54       44.26      8.38 o 
   6   0   5        3.85        7.30     16.28 o 
   8   0   5      782.63      798.68     68.06 o 
  10   0   5     7444.68     7811.87    204.03 o 
  12   0   5     1656.45     1653.28    102.43 o 
  14   0   5       40.86       79.99     31.46 o 
 -17   1   5      104.68      109.17     21.63 o 
 -16   1   5        0.90      -14.87     16.04 o 
 -15   1   5       16.41       19.97     13.37 o 
 -14   1   5      243.93      208.36     21.29 o 
 -13   1   5     3414.28     3183.74     72.87 o 
 -12   1   5      416.44      393.39     26.13 o 
 -11   1   5     4614.26     4593.88    114.04 o 
 -10   1   5      109.18      116.19     14.10 o 
  -9   1   5     1395.09     1422.87     39.32 o 
  -8   1   5     1661.54     1786.20     41.30 o 
  -7   1   5      850.91      870.94     23.33 o 
  -6   1   5      839.37      863.17     25.12 o 
  -5   1   5     2048.64     2042.52     24.95 o 
  -4   1   5     5752.52     5703.20     48.01 o 
  -3   1   5       62.42       56.23      4.32 o 
  -2   1   5    19397.17    19759.51    165.55 o 
  -1   1   5    11889.02    12324.58    121.20 o 
   0   1   5     4324.96     4286.03     74.15 o 
   1   1   5     4996.23     4976.59     81.38 o 
   2   1   5     8304.73     8570.60     82.42 o 
   3   1   5       27.62       36.29     13.64 o 
   4   1   5      273.22      216.31     16.54 o 
   5   1   5      118.03      161.23     21.39 o 
   6   1   5     2739.85     2923.09     72.13 o 
   7   1   5       15.20       15.49      8.38 o 
   8   1   5      381.19      364.39     20.44 o 
   9   1   5     6122.25     6413.81    125.12 o 
  10   1   5      204.52      204.25     17.61 o 
  11   1   5     5568.17     5800.56    128.66 o 
  12   1   5        6.10       18.14     17.26 o 
  13   1   5      641.32      611.02     46.68 o 
  14   1   5       21.64        5.32     19.20 o 
 -17   2   5       92.21      102.71     20.52 o 
 -16   2   5        0.49       16.41     13.21 o 
 -15   2   5      185.37      227.70     24.24 o 
 -14   2   5     2275.06     2160.78     81.18 o 
 -13   2   5      528.03      510.99     39.25 o 
 -12   2   5     5270.82     5155.15     97.03 o 
 -11   2   5      150.55      141.13     17.15 o 
 -10   2   5      863.35      874.74     33.23 o 
  -9   2   5      923.54      894.24     31.81 o 
  -8   2   5       21.12        4.27      6.09 o 
  -7   2   5       50.32       31.00      6.66 o 
  -6   2   5       81.09       62.94      9.70 o 
  -5   2   5      956.12      953.58     27.43 o 
  -4   2   5     1142.21     1112.52     18.55 o 
  -3   2   5     6616.68     6648.42     48.02 o 
  -2   2   5     4210.67     4322.19     76.89 o 
  -1   2   5       81.01      111.94      7.90 o 
   0   2   5     3624.58     3691.77     38.78 o 
   1   2   5     4174.10     4240.19     55.65 o 
   2   2   5      291.94      283.82     14.64 o 
   3   2   5     5266.95     5255.74    104.13 o 
   4   2   5     1163.73     1281.00     38.48 o 
   5   2   5      149.94      152.69     14.55 o 
   6   2   5       79.66       74.10     10.24 o 
   7   2   5       41.73       22.08     13.12 o 
   8   2   5       14.77       -7.50     10.51 o 
   9   2   5     2472.09     2516.75     56.49 o 
  10   2   5     1109.17     1152.55     40.00 o 
  11   2   5      160.70      167.46     27.39 o 
  12   2   5     1957.39     1835.36     75.61 o 
  13   2   5       99.30      105.33     23.00 o 
  14   2   5      123.68       83.71     19.99 o 
 -16   3   5      464.99      411.73     32.31 o 
 -15   3   5       82.00       92.64     18.96 o 
 -14   3   5     2258.16     2197.39     65.03 o 
 -13   3   5      402.29      421.11     37.21 o 
 -12   3   5     1628.77     1543.18     52.98 o 
 -11   3   5     1513.61     1464.99     56.19 o 
 -10   3   5      486.67      452.23     25.53 o 
  -9   3   5        6.31       11.71      7.34 o 
  -8   3   5      849.92      809.09     23.17 o 
  -7   3   5     1797.12     1902.41     34.25 o 
  -6   3   5     2485.28     2514.70     57.42 o 
  -5   3   5      167.81      176.95     12.62 o 
  -3   3   5      766.03      857.79     35.71 o 
  -2   3   5     4898.46     4964.93     46.35 o 
  -1   3   5      954.31      919.88     20.37 o 
   0   3   5    15920.57    16235.87    421.60 o 
   1   3   5      181.01      166.42     11.04 o 
   2   3   5     6584.41     6624.62     88.09 o 
   3   3   5     3466.41     3418.27     45.94 o 
   4   3   5      179.77      183.95     15.37 o 
   5   3   5      566.10      594.36     24.83 o 
   6   3   5      234.54      226.61     29.77 o 
   7   3   5      323.41      325.64     20.90 o 
   8   3   5      867.78      876.67     34.51 o 
   9   3   5     1229.14     1285.96     42.57 o 
  10   3   5      206.04      177.72     17.95 o 
  11   3   5     2463.03     2445.57     62.39 o 
  12   3   5      148.78      130.19     19.84 o 
  13   3   5       25.58       14.82     14.85 o 
  14   3   5      235.11      261.75     56.76 o 
 -16   4   5       17.39       13.04     14.64 o 
 -15   4   5     1428.64     1449.55     55.91 o 
 -14   4   5      156.41      138.54     19.85 o 
 -13   4   5      908.26      927.70     42.96 o 
 -12   4   5      100.03       66.13     18.23 o 
 -11   4   5       51.94       34.31     11.26 o 
 -10   4   5       52.45       39.64      8.05 o 
  -9   4   5      505.58      512.35     19.28 o 
  -8   4   5     2927.59     2971.79     45.02 o 
  -7   4   5     1351.10     1348.71     27.32 o 
  -6   4   5     2195.54     2272.24     97.38 o 
  -4   4   5      219.41      198.09     17.31 o 
  -3   4   5     2579.85     2286.26     58.38 o 
  -2   4   5     3094.94     3154.54     73.92 o 
  -1   4   5     4689.25     4571.47     60.68 o 
   0   4   5      367.96      379.82     30.57 o 
   1   4   5     7688.44     7122.67    142.84 o 
   2   4   5      558.08      602.42     20.36 o 
   3   4   5     9648.38     9625.77    136.07 o 
   4   4   5      458.94      435.62     18.54 o 
   5   4   5       27.11       20.55      8.35 o 
   6   4   5      963.69      968.40     29.53 o 
   7   4   5      101.76      115.25     15.24 o 
   8   4   5     1856.59     1779.18     43.38 o 
   9   4   5      252.15      248.05     18.24 o 
  10   4   5      544.43      565.65     26.89 o 
  11   4   5       30.05       38.35     14.03 o 
  12   4   5      576.52      544.18     34.94 o 
  13   4   5      115.76      107.64     24.32 o 
 -15   5   5       92.62      129.69     29.12 o 
 -14   5   5     1332.58     1247.97     49.98 o 
 -13   5   5      430.82      368.87     31.20 o 
 -12   5   5      231.49      220.27     19.92 o 
 -11   5   5        0.81       13.40     18.44 o 
 -10   5   5       10.12      -27.58     35.43 o 
  -9   5   5       39.97       30.06      6.37 o 
  -8   5   5      168.59      157.75     26.41 o 
  -7   5   5     1099.14     1035.23     42.88 o 
  -6   5   5      233.42      237.83     18.38 o 
  -5   5   5     1148.28     1061.78     54.28 o 
  -4   5   5     6945.00     6679.50    488.97 o 
  -3   5   5       34.99       20.85      7.73 o 
  -2   5   5     4437.22     4125.78     66.11 o 
  -1   5   5     1588.79     1711.81     27.70 o 
   0   5   5    12516.58    12132.14    103.10 o 
   1   5   5      305.24      344.73     16.02 o 
   2   5   5    14921.29    14941.12    214.83 o 
   3   5   5     1493.56     1519.70     30.59 o 
   4   5   5     2675.36     2754.35     47.25 o 
   5   5   5      754.46      767.10     18.05 o 
   6   5   5     1371.76     1361.30     35.82 o 
   7   5   5       32.90       25.56     13.50 o 
   8   5   5     4219.02     4190.42     67.98 o 
   9   5   5       72.48       93.26     12.95 o 
  10   5   5      331.53      356.01     28.30 o 
  11   5   5       44.11       40.26     19.03 o 
  12   5   5       13.53       34.94     19.10 o 
  13   5   5        0.96      -20.77     20.77 o 
 -15   6   5      685.51      755.60     58.00 o 
 -14   6   5       62.31       74.54     34.27 o 
 -13   6   5      875.50      959.42     59.56 o 
 -12   6   5        1.61      -37.89     37.89 o 
 -11   6   5      177.77       99.39     28.11 o 
 -10   6   5       23.03      -38.47     38.47 o 
  -9   6   5      935.30      919.38     33.67 o 
  -8   6   5     4038.13     3757.36     49.41 o 
  -7   6   5       29.36       31.47     23.62 o 
  -6   6   5     3459.95     3718.77    131.94 o 
  -5   6   5       16.52       23.15      5.13 o 
  -4   6   5      854.75      893.00    162.54 o 
  -3   6   5     1105.42     1102.53     31.29 o 
  -2   6   5      305.74      288.52     15.35 o 
  -1   6   5      826.71      812.07     17.34 o 
   0   6   5        7.78        1.20      5.48 o 
   1   6   5     6097.57     6155.49     68.66 o 
   2   6   5      232.59      216.95     14.80 o 
   3   6   5      681.71      668.52     25.10 o 
   4   6   5      204.52      202.08     16.88 o 
   5   6   5      127.30      118.09     11.61 o 
   6   6   5      481.23      468.00     26.65 o 
   7   6   5        3.68        6.11      9.70 o 
   8   6   5     1881.49     1919.78     47.25 o 
   9   6   5     2410.80     2293.72     67.35 o 
  10   6   5      474.53      430.35     31.31 o 
  11   6   5       81.04       47.76     15.36 o 
  12   6   5      133.72       98.78     25.94 o 
 -14   7   5      282.66      255.82     52.34 o 
 -13   7   5      305.68      278.61     50.89 o 
 -12   7   5      133.30       99.25     31.76 o 
 -11   7   5      238.72      226.23     44.69 o 
 -10   7   5      372.86      350.15     52.92 o 
  -9   7   5     1082.74     1222.77     88.40 o 
  -8   7   5     2732.90     2808.64    128.08 o 
  -7   7   5     4268.47     4815.78    160.75 o 
  -6   7   5      111.78      113.08     36.36 o 
  -5   7   5     5493.34     5775.44    168.27 o 
  -4   7   5       66.53       64.56     23.06 o 
  -3   7   5      482.91      497.49     28.76 o 
  -2   7   5       73.99       78.44      6.95 o 
  -1   7   5      378.39      387.43     16.66 o 
   0   7   5      737.15      722.15     23.87 o 
   1   7   5     1263.76     1268.60     33.37 o 
   2   7   5      133.52      117.52     12.93 o 
   3   7   5      101.13      105.87     11.92 o 
   4   7   5     2958.55     2812.75     42.70 o 
   5   7   5      339.96      336.39     15.33 o 
   6   7   5     1300.24     1283.96     36.65 o 
   7   7   5      382.28      376.81     23.33 o 
   8   7   5       30.16       13.63     11.62 o 
   9   7   5      199.46      167.40     25.09 o 
  10   7   5        3.73        6.31     13.02 o 
  11   7   5      147.68      155.00     19.07 o 
 -13   8   5       10.55        7.98     25.39 o 
 -12   8   5      693.45      704.24     78.46 o 
 -11   8   5      346.08      314.59     58.01 o 
 -10   8   5     1202.04     1178.33     93.90 o 
  -9   8   5      175.90      119.85     39.71 o 
  -8   8   5      528.29      625.79     65.74 o 
  -7   8   5      520.01      664.90     68.83 o 
  -6   8   5     3010.36     3273.91    137.16 o 
  -5   8   5      110.97      167.82     39.73 o 
  -4   8   5     3973.07     3814.60    140.61 o 
  -3   8   5      326.73      349.31     25.87 o 
  -2   8   5     2550.07     2492.20     63.46 o 
  -1   8   5     1187.10     1155.02     33.69 o 
   0   8   5      725.76      689.17     27.42 o 
   1   8   5     1145.48     1121.65     32.60 o 
   2   8   5       49.30       55.13     12.05 o 
   3   8   5      153.36      131.21     14.43 o 
   4   8   5     1820.20     1821.90     36.20 o 
   5   8   5     2246.72     2254.40     47.50 o 
   6   8   5      525.14      487.05     30.80 o 
   7   8   5       22.03       17.23     15.30 o 
   8   8   5      236.77      245.19     40.11 o 
   9   8   5      198.16      180.40     30.56 o 
  10   8   5      475.90      428.71     29.66 o 
 -12   9   5      289.39      254.81     51.82 o 
 -11   9   5      141.17      166.27     47.84 o 
 -10   9   5       23.75       72.14     41.41 o 
  -9   9   5       68.89       90.77     38.41 o 
  -8   9   5        9.78       22.43     27.78 o 
  -7   9   5     1293.45     1409.13     97.34 o 
  -6   9   5        0.58        4.27     28.71 o 
  -5   9   5      266.50      238.44     40.01 o 
  -4   9   5        9.50        7.48     28.64 o 
  -3   9   5      575.24      596.81     42.64 o 
  -2   9   5      258.21      266.60     32.14 o 
  -1   9   5       88.10      100.25     22.45 o 
   0   9   5      622.47      569.03     30.58 o 
   1   9   5      659.17      648.23     26.92 o 
   2   9   5       51.42       40.85     11.23 o 
   3   9   5        0.35       -9.71      9.71 o 
   4   9   5      291.58      318.22     20.44 o 
   5   9   5      105.06      103.93     16.68 o 
   6   9   5      540.42      603.27     36.33 o 
   7   9   5       90.08       70.78     25.14 o 
   8   9   5       93.46       80.10     19.38 o 
   9   9   5      785.08      771.32     44.85 o 
 -10  10   5       48.15       34.52     32.57 o 
  -9  10   5       78.13      111.61     42.42 o 
  -8  10   5       71.55       94.73     39.03 o 
  -7  10   5      364.88      438.09     61.36 o 
  -6  10   5      161.25      141.09     35.61 o 
  -5  10   5      513.41      572.88     63.58 o 
  -4  10   5       12.00       25.47     20.75 o 
  -3  10   5      156.94      158.02     27.57 o 
  -2  10   5       94.30      118.81     26.37 o 
  -1  10   5      630.73      640.70     45.21 o 
   0  10   5      276.03      276.29     24.94 o 
   1  10   5      244.10      240.67     23.31 o 
   2  10   5      121.48      116.08     17.87 o 
   3  10   5     1616.55     1605.57     46.25 o 
   4  10   5       17.09      -10.46     13.59 o 
   5  10   5     2314.79     2467.97     70.52 o 
   6  10   5       35.44       35.21     18.84 o 
   7  10   5     1061.41     1027.53     49.76 o 
   8  10   5       27.59       38.73     22.68 o 
  -8  11   5        4.56       41.34     36.93 o 
  -7  11   5      271.64      130.87     33.31 o 
  -6  11   5      181.24      137.41     40.90 o 
  -5  11   5      227.01      167.06     42.05 o 
  -4  11   5      453.17      492.86     45.21 o 
  -3  11   5       13.25       34.52     22.35 o 
  -2  11   5      237.19      269.45     34.70 o 
  -1  11   5       37.29       66.85     23.13 o 
   0  11   5      469.25      514.94     43.33 o 
   1  11   5      475.44      522.05     43.97 o 
   2  11   5     1702.48     1656.14     48.24 o 
   3  11   5      134.33      136.83     16.50 o 
   4  11   5     1592.06     1581.67     74.12 o 
   5  11   5        3.51      -17.37     23.99 o 
   6  11   5      816.02      786.14     57.19 o 
  -5  12   5       25.81       12.47     31.66 o 
  -4  12   5      144.19      271.46     38.03 o 
  -3  12   5        7.76       48.51     31.35 o 
  -2  12   5       79.81       49.48     45.70 o 
  -1  12   5        2.29       19.02     21.79 o 
   0  12   5      552.92      613.49     48.11 o 
   1  12   5       87.67       81.12     18.32 o 
   2  12   5        0.70      -11.68     21.57 o 
 -16   0   6      531.63      582.62     45.67 o 
 -14   0   6      439.76      408.46     45.09 o 
 -12   0   6      248.14      242.81     26.34 o 
 -10   0   6     1061.50     1110.21     45.25 o 
  -8   0   6        2.18        4.90      9.26 o 
  -6   0   6      177.98      203.07     12.59 o 
  -4   0   6     4969.68     4974.25     63.76 o 
  -2   0   6       15.77       16.58      8.54 o 
   0   0   6     2241.43     2024.02     45.88 o 
   2   0   6    50534.66    48527.15    318.21 o 
   4   0   6    43090.83    44792.28    259.47 o 
   6   0   6     4008.25     4333.88    131.42 o 
   8   0   6     1171.77     1160.87     75.62 o 
  10   0   6     1124.65     1152.62     82.86 o 
  12   0   6      321.34      304.33     49.93 o 
  14   0   6        6.77        3.96     21.12 o 
 -17   1   6      325.71      359.32     26.59 o 
 -16   1   6      184.23      173.04     19.42 o 
 -15   1   6      653.63      682.40     38.03 o 
 -14   1   6      157.23      125.30     17.94 o 
 -13   1   6     2465.29     2421.45     63.86 o 
 -12   1   6      616.46      655.08     32.93 o 
 -11   1   6      317.52      338.10     23.15 o 
 -10   1   6        4.42       -1.90     10.08 o 
  -9   1   6      275.44      280.02     18.81 o 
  -8   1   6     1043.04     1098.43     32.66 o 
  -7   1   6     1082.84     1130.16     30.90 o 
  -6   1   6      390.04      353.73     12.22 o 
  -5   1   6       39.08       40.46      4.49 o 
  -4   1   6      385.79      410.88     10.55 o 
  -3   1   6      114.37      167.63      9.76 o 
  -2   1   6      377.46      385.60     15.36 o 
  -1   1   6     2863.74     3038.56     42.72 o 
   0   1   6       74.39       56.78     14.56 o 
   1   1   6     6285.50     6174.48     79.37 o 
   2   1   6      143.51      151.79     17.51 o 
   3   1   6    24154.92    24835.49    179.51 o 
   4   1   6        9.34       27.58      6.07 o 
   5   1   6     7234.14     7429.79    117.55 o 
   6   1   6      363.30      397.05     21.56 o 
   7   1   6      125.27      139.87     14.98 o 
   8   1   6       18.06       22.97     10.63 o 
   9   1   6        7.85       11.77     16.88 o 
  10   1   6       52.91       47.66     18.38 o 
  11   1   6       10.97       41.08     20.26 o 
  12   1   6       28.68       56.45     19.34 o 
  13   1   6        7.24       -8.67     18.14 o 
  14   1   6       18.37       37.58     19.64 o 
 -17   2   6       27.41       26.03     15.72 o 
 -16   2   6      259.23      271.89     26.59 o 
 -15   2   6       58.10       49.94     16.70 o 
 -14   2   6       36.50       44.32     13.95 o 
 -13   2   6     1702.94     1561.06     51.87 o 
 -12   2   6        4.63       24.45     13.55 o 
 -11   2   6     1733.34     1721.50     51.33 o 
 -10   2   6      248.61      252.28     19.54 o 
  -9   2   6     1203.22     1190.02     36.77 o 
  -8   2   6     2259.07     2258.60     50.51 o 
  -7   2   6     7297.23     7398.64     96.04 o 
  -6   2   6      131.86      167.24     12.58 o 
  -5   2   6    11538.11    11841.32     73.15 o 
  -4   2   6     3075.94     3055.46     41.66 o 
  -3   2   6      478.19      536.32     17.46 o 
  -2   2   6      587.19      699.97     23.55 o 
  -1   2   6      414.06      426.27     19.72 o 
   0   2   6     3838.21     3893.14     51.96 o 
   1   2   6      396.61      364.58     39.53 o 
   2   2   6     1863.35     1725.79     46.15 o 
   3   2   6      543.02      623.53     29.39 o 
   4   2   6     3574.45     3507.83     96.18 o 
   5   2   6      248.28      239.32     18.53 o 
   6   2   6       34.16       28.47     10.76 o 
   7   2   6        3.07       -4.46     10.76 o 
   8   2   6        7.69        9.10     11.65 o 
   9   2   6     1223.90     1261.27     41.50 o 
  10   2   6      321.71      287.94     22.36 o 
  11   2   6      466.10      556.26     43.23 o 
  12   2   6       71.68      108.86     23.58 o 
  13   2   6      281.01      289.00     34.78 o 
 -16   3   6       22.79      -10.97     15.04 o 
 -15   3   6       47.68       52.53     15.46 o 
 -14   3   6       16.97        0.47     12.71 o 
 -13   3   6      200.12      187.62     20.82 o 
 -12   3   6     1326.46     1371.45     46.50 o 
 -11   3   6        2.83       10.46     15.93 o 
 -10   3   6     2590.67     2683.88     67.25 o 
  -9   3   6       27.14       52.58      9.69 o 
  -8   3   6     8800.50     8587.47     94.93 o 
  -7   3   6      790.16      847.88     30.74 o 
  -6   3   6    13187.70    12662.22    109.10 o 
  -5   3   6     1774.23     1624.85     37.64 o 
  -4   3   6     2467.70     2153.82     30.00 o 
  -3   3   6        0.73        7.14      4.35 o 
  -2   3   6       83.06      107.07      9.74 o 
  -1   3   6     1618.71     1636.45     35.91 o 
   0   3   6     7952.85     7949.85    144.96 o 
   1   3   6     4659.42     4854.98     56.73 o 
   2   3   6     1584.67     1660.25     35.52 o 
   3   3   6    13519.61    13249.01     97.46 o 
   4   3   6     1063.74     1095.76     34.35 o 
   5   3   6     1980.65     2034.81     47.92 o 
   6   3   6      203.92      187.21     17.20 o 
   7   3   6      736.78      753.10     31.63 o 
   8   3   6        8.03       -1.89     13.10 o 
   9   3   6      200.82      212.41     19.24 o 
  10   3   6      977.13     1001.89     40.17 o 
  11   3   6       48.06       66.28     24.95 o 
  12   3   6      962.87      956.76     56.36 o 
  13   3   6       11.56       22.42     14.72 o 
 -16   4   6       18.70       11.28     32.12 o 
 -15   4   6      108.88       96.91     18.49 o 
 -14   4   6      191.70      183.51     22.47 o 
 -13   4   6      531.32      505.79     30.79 o 
 -12   4   6      526.08      518.19     29.13 o 
 -11   4   6      723.70      662.20     30.96 o 
 -10   4   6      219.35      206.32     13.88 o 
  -9   4   6      950.75      967.39     26.24 o 
  -8   4   6      611.94      593.76     21.14 o 
  -7   4   6     8142.34     8022.80     85.70 o 
  -6   4   6     1975.08     1823.18    125.37 o 
  -5   4   6     8454.38     8747.34    186.14 o 
  -4   4   6      128.64      125.13     16.34 o 
  -3   4   6     5030.33     5209.05    100.41 o 
  -2   4   6     7241.23     7319.97     49.15 o 
  -1   4   6       60.88       65.22      7.32 o 
   0   4   6      520.33      610.60     41.83 o 
   1   4   6      317.78      254.37     18.19 o 
   2   4   6      910.46      827.02     24.54 o 
   3   4   6      547.58      549.82     20.53 o 
   4   4   6     5077.42     5001.58     63.64 o 
   5   4   6     3137.50     3119.57     52.22 o 
   6   4   6       82.72       82.66     11.28 o 
   7   4   6     1411.01     1313.89     37.21 o 
   8   4   6      635.11      619.88     26.63 o 
   9   4   6      251.18      223.64     18.35 o 
  10   4   6      108.86       99.52     18.90 o 
  11   4   6      570.23      555.87     33.15 o 
  12   4   6      266.43      226.27     24.77 o 
  13   4   6      342.69      424.50     44.93 o 
 -15   5   6      547.34      514.10     47.89 o 
 -14   5   6      150.59      191.35     33.97 o 
 -13   5   6      600.84      555.19     32.18 o 
 -12   5   6      152.35      106.65     20.89 o 
 -11   5   6      300.51      265.36     28.73 o 
 -10   5   6      228.67      228.06     23.06 o 
  -9   5   6       43.27       46.08      9.23 o 
  -8   5   6     2539.65     2444.66     55.24 o 
  -7   5   6      369.08      331.42     36.85 o 
  -6   5   6     9378.19     9230.15    351.07 o 
  -5   5   6      357.14      362.11     27.42 o 
  -4   5   6      364.49      377.12     21.65 o 
  -3   5   6      724.86      681.55     32.98 o 
  -2   5   6      117.92       96.26      5.43 o 
  -1   5   6     6818.20     6496.35     63.13 o 
   0   5   6      999.85      992.65     25.77 o 
   1   5   6      893.12      939.50     33.64 o 
   2   5   6        0.69       -0.91     10.75 o 
   3   5   6        3.77       -0.12      7.72 o 
   4   5   6     1327.38     1360.55     34.97 o 
   5   5   6        2.32       -3.18      5.33 o 
   6   5   6       30.91       40.58     10.76 o 
   7   5   6      155.41      146.99     14.23 o 
   8   5   6        3.83       10.71     11.66 o 
   9   5   6        2.77       -6.73     10.20 o 
  10   5   6      180.78      223.10     19.15 o 
  11   5   6      171.62      204.49     31.16 o 
  12   5   6      249.94      262.33     34.68 o 
 -15   6   6       73.32       52.16     22.25 o 
 -14   6   6      385.52      364.71     40.51 o 
 -13   6   6      129.64      135.39     36.45 o 
 -12   6   6      279.85      305.61     49.43 o 
 -11   6   6      870.85      879.90     78.39 o 
 -10   6   6       68.78       58.98     16.54 o 
  -9   6   6      472.51      476.60     22.49 o 
  -8   6   6     1554.08     1271.50    221.13 o 
  -7   6   6     2247.73     1980.73    200.20 o 
  -6   6   6      564.29      523.11    116.16 o 
  -5   6   6     6092.27     5556.15    340.60 o 
  -4   6   6     2439.44     2284.42     81.79 o 
  -3   6   6      132.71      122.62     14.72 o 
  -2   6   6     3378.64     3196.07     90.85 o 
  -1   6   6       42.55       46.09      6.38 o 
   0   6   6     4051.05     4010.74     45.90 o 
   1   6   6     2233.41     2239.82     42.49 o 
   2   6   6     1870.83     1891.83     50.58 o 
   3   6   6       40.95       28.31     11.97 o 
   4   6   6     3405.51     3396.20     66.75 o 
   5   6   6     2174.94     2185.08     37.67 o 
   6   6   6     2333.58     2287.80     49.36 o 
   7   6   6      172.99      185.90     16.15 o 
   8   6   6     3749.41     3664.54     67.11 o 
   9   6   6      737.67      676.31     37.52 o 
  10   6   6      614.22      599.29     36.44 o 
  11   6   6       98.17      106.10     18.75 o 
  12   6   6        3.70      -13.98     18.13 o 
 -14   7   6        1.59        8.88     27.30 o 
 -13   7   6     1348.50     1361.57    104.95 o 
 -12   7   6      108.81       43.90     34.01 o 
 -11   7   6      119.78      135.59     37.87 o 
 -10   7   6      599.01      571.13     66.16 o 
  -9   7   6      502.27      546.84     61.87 o 
  -8   7   6     2926.70     3306.92    138.96 o 
  -7   7   6      266.74      321.49     54.23 o 
  -6   7   6     5220.52     5338.99    170.96 o 
  -5   7   6        4.16       -2.06     26.88 o 
  -4   7   6      460.01      413.67     23.29 o 
  -3   7   6      636.06      617.72     31.05 o 
  -2   7   6      304.75      272.18     24.86 o 
  -1   7   6       21.60       25.79     13.31 o 
   0   7   6       25.91       23.56      9.26 o 
   1   7   6      578.26      557.19     23.20 o 
   2   7   6      130.15      137.16     13.70 o 
   3   7   6       83.62       55.20     10.91 o 
   4   7   6      122.10      106.77     12.44 o 
   5   7   6      597.00      591.23     20.01 o 
   6   7   6      107.38       93.09     11.62 o 
   7   7   6      180.82      142.93     15.50 o 
   8   7   6       36.01       18.93     12.41 o 
   9   7   6       91.00       58.56     12.94 o 
  10   7   6       92.09       82.20     14.46 o 
  11   7   6      174.47      146.61     18.61 o 
 -13   8   6       89.50      111.68     41.09 o 
 -12   8   6      713.79      669.35     76.47 o 
 -11   8   6      116.27      123.88     42.31 o 
 -10   8   6      221.67      313.06     55.34 o 
  -9   8   6        1.33       36.88     34.82 o 
  -8   8   6     1688.45     1662.05    107.82 o 
  -7   8   6      388.83      366.00     58.77 o 
  -6   8   6      536.40      700.95     72.07 o 
  -5   8   6       28.74      -39.28     39.28 o 
  -4   8   6      164.02      161.70     15.36 o 
  -3   8   6     2362.27     2383.59     52.92 o 
  -2   8   6      585.58      608.11     45.17 o 
  -1   8   6     1327.65     1261.09     31.78 o 
   0   8   6      829.58      827.14     27.62 o 
   1   8   6        2.61        6.44      9.62 o 
   2   8   6     1976.14     2010.17     54.15 o 
   3   8   6       40.61       21.69     13.84 o 
   4   8   6       69.98       70.26      8.78 o 
   5   8   6      103.49      111.66     16.84 o 
   6   8   6      309.85      298.07     25.64 o 
   7   8   6       82.57       50.45     18.48 o 
   8   8   6     1255.53     1225.42     52.52 o 
   9   8   6      797.23      746.27     42.97 o 
  10   8   6      295.73      270.28     24.76 o 
 -12   9   6       33.27       51.99     30.35 o 
 -11   9   6      206.64      242.10     53.31 o 
 -10   9   6       27.77       93.61     42.55 o 
  -9   9   6       49.09       72.04     38.12 o 
  -8   9   6       26.34       28.49     29.47 o 
  -7   9   6        4.82       41.26     30.91 o 
  -6   9   6        3.18      -41.88     41.88 o 
  -5   9   6     1333.60     1373.18     93.30 o 
  -4   9   6      317.44      322.35     51.59 o 
  -3   9   6     1147.98     1221.09     60.19 o 
  -2   9   6     2402.54     2369.60     57.40 o 
  -1   9   6     1680.23     1592.32     49.69 o 
   0   9   6      133.48      140.81     18.41 o 
   1   9   6     1694.17     1695.47     54.34 o 
   2   9   6        5.40       -6.12     11.21 o 
   3   9   6     2485.21     2573.06     64.13 o 
   4   9   6       82.79       78.48     12.22 o 
   5   9   6      531.96      528.58     34.13 o 
   6   9   6       28.01       15.42     18.13 o 
   7   9   6      929.70      951.04     46.72 o 
   8   9   6      459.58      425.60     33.36 o 
   9   9   6      496.32      524.76     37.93 o 
 -10  10   6        5.01      103.88     46.93 o 
  -9  10   6      290.90      326.86     59.75 o 
  -8  10   6       34.71       72.50     37.39 o 
  -7  10   6       79.16      -12.15     34.27 o 
  -6  10   6        1.09      -38.24     38.24 o 
  -5  10   6      148.58       87.29     36.84 o 
  -4  10   6      208.21      219.44     47.93 o 
  -3  10   6     1107.44     1156.64     62.44 o 
  -2  10   6       93.26      164.35     30.66 o 
  -1  10   6      181.12      202.45     32.70 o 
   0  10   6      217.18      210.08     22.51 o 
   1  10   6        2.16        4.72     13.58 o 
   2  10   6     1312.60     1318.50     51.10 o 
   3  10   6        2.47       -3.47     12.41 o 
   4  10   6      775.82      734.63     51.38 o 
   5  10   6       29.50       41.27     21.61 o 
   6  10   6      177.76      162.98     28.51 o 
   7  10   6      268.70      305.77     43.43 o 
  -8  11   6       15.43      -42.90     42.90 o 
  -7  11   6      213.84      219.10     46.80 o 
  -6  11   6      118.86       78.12     32.78 o 
  -5  11   6      105.36      121.41     43.41 o 
  -4  11   6      422.88      445.36     62.47 o 
  -3  11   6       19.36       68.31     46.98 o 
  -2  11   6      307.28      439.79     42.99 o 
  -1  11   6      623.52      617.08     48.45 o 
   0  11   6      345.29      357.44     50.51 o 
   1  11   6        2.72        9.64     19.36 o 
   2  11   6       23.20       19.54     10.69 o 
   3  11   6      241.47      220.89     25.06 o 
   4  11   6        0.29        7.88     18.40 o 
   5  11   6        9.49      -15.13     34.95 o 
  -4  12   6       16.42       29.19     33.09 o 
  -3  12   6     1230.01     1323.96     72.39 o 
  -2  12   6      335.66      454.83     46.01 o 
  -1  12   6      859.00      848.77     57.92 o 
   0  12   6      300.98      286.70     95.87 o 
   1  12   6      316.32      294.72     30.76 o 
 -16   0   7      219.93      222.81     36.75 o 
 -14   0   7      511.64      516.90     39.43 o 
 -12   0   7     5478.18     5524.67    112.09 o 
 -10   0   7      359.49      478.09     29.94 o 
  -8   0   7     5277.03     5448.71    126.15 o 
  -6   0   7    12205.03    12510.57    120.43 o 
  -4   0   7    17210.13    16859.15    123.61 o 
  -2   0   7      870.22      880.35     31.80 o 
   2   0   7       57.40      106.05     15.95 o 
   4   0   7     2462.28     2528.37    164.29 o 
   6   0   7      607.00      570.30     52.53 o 
   8   0   7     1064.92     1053.21     74.85 o 
  10   0   7     2533.85     2695.90    127.26 o 
  12   0   7      386.43      371.39     53.70 o 
 -17   1   7        0.59        7.29     12.61 o 
 -16   1   7        1.70        5.39     11.14 o 
 -15   1   7        1.18       -1.58     11.64 o 
 -14   1   7       11.52        3.29     11.50 o 
 -13   1   7      161.94      171.62     17.18 o 
 -12   1   7      184.63      197.86     17.49 o 
 -11   1   7      192.09      215.45     17.04 o 
 -10   1   7      315.57      338.12     18.77 o 
  -9   1   7      168.78      182.68     13.43 o 
  -8   1   7     1732.96     1817.76     35.73 o 
  -7   1   7     2125.23     2118.09     31.88 o 
  -6   1   7       10.19       14.26      4.37 o 
  -5   1   7    10747.23    10478.13     63.71 o 
  -4   1   7     4674.35     4827.98     48.71 o 
  -3   1   7    11956.36    11786.01     91.68 o 
  -2   1   7     3093.47     3178.12     46.64 o 
  -1   1   7     1560.12     1638.45     35.95 o 
   0   1   7     3659.93     3603.80     66.19 o 
   1   1   7     2079.78     2174.37     68.08 o 
   2   1   7     2968.88     3032.28     78.73 o 
   3   1   7      639.09      665.82     20.67 o 
   4   1   7     8732.73     9070.11    221.66 o 
   5   1   7      350.20      295.28     26.73 o 
   6   1   7      387.80      421.42     32.51 o 
   7   1   7      301.58      287.70     35.64 o 
   8   1   7     1088.87     1132.24     54.71 o 
   9   1   7     1378.47     1334.12     61.80 o 
  10   1   7      198.03      192.09     28.67 o 
  11   1   7     2913.35     2981.78     98.81 o 
  12   1   7       34.04       24.56     18.31 o 
  13   1   7       35.53        5.20     17.79 o 
 -17   2   7      212.68      178.46     24.38 o 
 -16   2   7        1.13      -11.07     13.45 o 
 -15   2   7     1005.29      981.15     45.38 o 
 -14   2   7      484.52      482.62     31.34 o 
 -13   2   7     2002.83     2021.66     58.87 o 
 -12   2   7     4127.25     4183.66     80.15 o 
 -11   2   7      583.12      561.22     29.56 o 
 -10   2   7       76.86       82.73     21.32 o 
  -9   2   7      138.01      141.38     17.40 o 
  -8   2   7       56.80       62.70     10.41 o 
  -7   2   7     1784.38     1875.66     51.77 o 
  -6   2   7    13765.33    13876.16     99.54 o 
  -5   2   7       56.91       84.62      7.44 o 
  -4   2   7    12089.20    11897.39     65.48 o 
  -3   2   7      834.25      805.59     22.21 o 
  -2   2   7       96.53       59.22     10.24 o 
  -1   2   7     2249.54     2313.43     49.27 o 
   0   2   7     4075.85     3934.11     69.05 o 
   1   2   7     1459.12     1535.73     68.90 o 
   2   2   7      961.70      960.89     40.46 o 
   3   2   7      486.13      457.41     29.84 o 
   4   2   7      308.67      332.71     15.42 o 
   5   2   7       74.87       99.95     17.72 o 
   6   2   7      598.90      643.89     29.64 o 
   7   2   7      641.83      636.19     30.26 o 
   8   2   7     1834.14     1836.80     49.88 o 
   9   2   7      390.06      381.15     24.72 o 
  10   2   7     1690.23     1669.70     71.71 o 
  11   2   7      223.33      195.22     28.99 o 
  12   2   7       14.40        6.94     17.45 o 
  13   2   7        9.62       20.53     18.95 o 
 -16   3   7     1155.73     1125.88     50.73 o 
 -15   3   7       15.93       15.60     13.29 o 
 -14   3   7     3350.49     3308.98     78.53 o 
 -13   3   7      316.54      348.71     26.22 o 
 -12   3   7     3154.31     3098.78     69.20 o 
 -11   3   7      183.72      209.41     33.42 o 
 -10   3   7      321.97      331.14     21.79 o 
  -9   3   7      945.04      904.90     41.72 o 
  -8   3   7     1948.86     1918.67     50.61 o 
  -7   3   7      882.51      886.76     32.49 o 
  -6   3   7       17.52        9.88      8.12 o 
  -5   3   7     1906.28     1725.71     35.51 o 
  -4   3   7       32.56       26.25      9.02 o 
  -3   3   7     9589.39     9945.91     86.67 o 
  -2   3   7     2930.06     2727.00     83.70 o 
  -1   3   7     5918.53     6118.31     78.20 o 
   0   3   7      143.69      161.56     12.68 o 
   1   3   7     1554.59     1608.42     58.22 o 
   2   3   7      516.76      496.34     21.20 o 
   3   3   7      153.59      162.64     15.36 o 
   4   3   7     1345.90     1445.67     41.41 o 
   5   3   7      298.35      313.07     21.51 o 
   6   3   7     1366.44     1445.98     43.94 o 
   7   3   7      269.77      256.89     21.28 o 
   8   3   7        6.83       13.70     11.26 o 
   9   3   7      527.72      600.96     31.48 o 
  10   3   7      127.19      144.89     18.53 o 
  11   3   7      432.83      511.55     42.45 o 
  12   3   7       84.43       94.42     23.43 o 
  13   3   7        0.31       19.00     18.91 o 
 -16   4   7        1.76       31.00     25.56 o 
 -15   4   7      176.37      212.14     31.30 o 
 -14   4   7      174.57      152.48     20.03 o 
 -13   4   7     1545.12     1606.04     51.94 o 
 -12   4   7       16.65       19.81     15.73 o 
 -11   4   7      421.45      335.97     44.88 o 
 -10   4   7     1291.11     1286.85     41.62 o 
  -9   4   7       11.92        0.09      7.52 o 
  -8   4   7     5946.92     5904.04     81.52 o 
  -7   4   7      347.07      344.72     17.91 o 
  -6   4   7      369.06      343.77     22.08 o 
  -5   4   7     2553.53     2749.34    100.39 o 
  -4   4   7     1153.34     1089.80     39.51 o 
  -3   4   7    16079.12    15051.26    148.58 o 
  -2   4   7       83.04       81.14     10.65 o 
  -1   4   7     1325.43     1321.50     38.86 o 
   0   4   7     2785.32     2906.45    147.70 o 
   1   4   7     1149.78     1127.28     27.56 o 
   2   4   7       16.85       13.69      8.51 o 
   3   4   7     3647.14     3561.03     53.22 o 
   4   4   7      104.33      111.91     12.12 o 
   5   4   7     2304.42     2373.62     47.23 o 
   6   4   7      458.32      466.17     23.68 o 
   7   4   7     3909.86     3813.60     64.76 o 
   8   4   7        9.26       21.16     11.10 o 
   9   4   7     5041.02     4937.79     79.32 o 
  10   4   7       65.12       42.49     11.53 o 
  11   4   7      101.85      100.09     19.14 o 
  12   4   7        4.39       -5.67     14.59 o 
 -15   5   7        0.58       37.10     22.05 o 
 -14   5   7     2246.09     2152.78    120.56 o 
 -13   5   7        1.00       -9.14     17.46 o 
 -12   5   7      531.52      519.68     33.18 o 
 -11   5   7       47.81       39.37     27.85 o 
 -10   5   7        1.58        6.20     12.65 o 
  -9   5   7     1190.75     1150.99     28.47 o 
  -8   5   7       84.59       83.02      7.93 o 
  -7   5   7      780.79      755.21     32.03 o 
  -6   5   7      145.04      131.34     15.42 o 
  -5   5   7      106.67       83.41     53.12 o 
  -4   5   7     8663.44     8410.79    145.23 o 
  -3   5   7      389.43      448.59     27.17 o 
  -2   5   7     4626.34     4539.24     85.78 o 
  -1   5   7      589.38      600.98     20.90 o 
   0   5   7     2542.15     2504.63     75.30 o 
   1   5   7      225.57      226.55     19.62 o 
   2   5   7     1509.15     1445.78     67.46 o 
   3   5   7      325.26      325.21     18.12 o 
   4   5   7     2675.65     2652.57     49.82 o 
   5   5   7      302.98      305.28     18.95 o 
   6   5   7      565.66      580.11     26.09 o 
   7   5   7      192.68      188.33     16.80 o 
   8   5   7     2427.01     2376.96     54.51 o 
   9   5   7       30.53       31.94     12.41 o 
  10   5   7     1377.17     1319.91     43.57 o 
  11   5   7       97.62      101.12     23.89 o 
  12   5   7       37.15       61.75     40.75 o 
 -15   6   7     1106.78     1106.12    100.52 o 
 -14   6   7       18.14      -40.19     40.89 o 
 -13   6   7     1706.21     1793.37    117.67 o 
 -12   6   7       56.32       54.86     29.31 o 
 -11   6   7        1.87        8.88     31.02 o 
 -10   6   7      716.01      808.02     73.54 o 
  -9   6   7      717.01      660.56     68.22 o 
  -8   6   7       18.77       27.73     17.00 o 
  -7   6   7     2214.05     2135.95     96.20 o 
  -6   6   7      577.30      562.77     49.17 o 
  -5   6   7      335.50      308.83     21.34 o 
  -4   6   7      205.04      187.27     18.59 o 
  -3   6   7     3597.45     3588.33    166.34 o 
  -2   6   7      296.29      286.56     12.97 o 
  -1   6   7      159.76      161.92     10.21 o 
   0   6   7      487.34      480.40     25.10 o 
   1   6   7      149.49      168.09     19.19 o 
   2   6   7        1.96       -7.56     23.22 o 
   3   6   7      299.54      259.40     25.03 o 
   4   6   7     2386.67     2333.92     48.33 o 
   5   6   7       77.68       75.89      7.80 o 
   6   6   7      185.75      153.79     15.10 o 
   7   6   7      142.38      156.79     24.25 o 
   8   6   7       38.41       55.90     12.66 o 
   9   6   7      319.82      338.79     28.38 o 
  10   6   7       87.80       73.59     17.47 o 
  11   6   7       10.91       21.12     15.12 o 
 -14   7   7      407.57      522.35     70.61 o 
 -13   7   7      154.16      128.83     41.39 o 
 -12   7   7      450.69      454.50     63.96 o 
 -11   7   7      565.16      556.69     66.20 o 
 -10   7   7      197.26      213.22     45.01 o 
  -9   7   7     1136.32     1271.67     93.91 o 
  -8   7   7       85.86      131.78     40.58 o 
  -7   7   7     3507.37     3856.28    150.67 o 
  -6   7   7      361.53      319.26     26.48 o 
  -5   7   7     1179.47     1124.63     38.32 o 
  -4   7   7       26.72       17.54     12.93 o 
  -3   7   7      310.10      347.69     67.26 o 
  -2   7   7        4.84        6.47      2.69 o 
  -1   7   7      704.99      721.45     19.78 o 
   0   7   7      727.16      749.12     31.40 o 
   1   7   7      879.55      856.88     29.08 o 
   2   7   7      122.83      106.03     12.75 o 
   3   7   7        1.70       -4.47      9.09 o 
   4   7   7        4.60       -5.32     11.52 o 
   5   7   7       84.09       70.22     14.39 o 
   6   7   7        3.92       -5.29     13.11 o 
   7   7   7      177.14      160.10     21.31 o 
   8   7   7      534.08      502.92     33.65 o 
   9   7   7      329.49      318.50     30.03 o 
  10   7   7      227.20      231.08     25.97 o 
 -13   8   7        1.28        0.42     34.14 o 
 -12   8   7      505.39      488.69     66.40 o 
 -11   8   7      384.35      411.04     61.96 o 
 -10   8   7     1870.76     1892.49    118.68 o 
  -9   8   7      225.74      233.14     47.72 o 
  -8   8   7     2139.03     2522.23    131.02 o 
  -7   8   7        3.08       57.11     38.74 o 
  -6   8   7     1715.12     1693.59    103.02 o 
  -5   8   7     2539.55     2395.92    119.75 o 
  -4   8   7     2603.99     2649.10    198.88 o 
  -3   8   7     3655.91     3452.56    194.54 o 
  -2   8   7     1534.04     1749.43     70.68 o 
  -1   8   7      128.26      139.46     22.84 o 
   0   8   7     1810.19     1767.69     56.94 o 
   1   8   7     1003.94     1035.15     33.31 o 
   2   8   7     2328.17     2300.05     54.18 o 
   3   8   7       29.68       30.87      9.44 o 
   4   8   7      240.27      201.14     16.78 o 
   5   8   7       28.34       14.86     12.97 o 
   6   8   7      335.16      314.01     26.91 o 
   7   8   7      149.68      155.35     20.72 o 
   8   8   7       65.51       62.65     15.04 o 
   9   8   7      194.50      182.89     23.06 o 
 -12   9   7       37.92       52.17     39.43 o 
 -11   9   7      525.67      661.73     80.41 o 
 -10   9   7      142.26      302.52     59.91 o 
  -9   9   7      196.92      254.31     51.82 o 
  -8   9   7      130.46      181.13     49.53 o 
  -7   9   7      372.88      316.49     50.77 o 
  -6   9   7        5.43      -38.66     38.66 o 
  -5   9   7     1660.54     1637.56    104.01 o 
  -4   9   7        8.58      -30.49     31.92 o 
  -3   9   7      175.21      220.84     48.60 o 
  -2   9   7        3.14       10.23     11.80 o 
  -1   9   7      114.56      112.43     20.34 o 
   0   9   7      262.02      241.74     23.55 o 
   1   9   7      122.58      125.37     19.07 o 
   2   9   7      821.97      773.45     40.27 o 
   3   9   7      219.91      189.88     22.57 o 
   4   9   7      646.77      613.51     34.45 o 
   5   9   7      486.44      475.57     32.82 o 
   6   9   7       27.17       20.12     20.06 o 
   7   9   7       64.44       70.99     17.80 o 
   8   9   7      223.26      188.49     24.33 o 
 -10  10   7      103.35      137.66     45.54 o 
  -9  10   7       45.60       88.46     47.04 o 
  -8  10   7       28.95       -6.77     35.41 o 
  -7  10   7      105.77       56.67     32.80 o 
  -6  10   7      132.37       87.63     32.12 o 
  -5  10   7       84.57       78.94     37.56 o 
  -4  10   7      557.02      643.87     70.17 o 
  -3  10   7        7.14       20.77     35.10 o 
  -2  10   7       80.48      122.80     30.75 o 
  -1  10   7      549.71      654.60     49.62 o 
   0  10   7      224.85      239.62     24.07 o 
   1  10   7     2397.84     2451.18     87.27 o 
   2  10   7      190.63      171.00     22.26 o 
   3  10   7     2486.77     2625.12     75.72 o 
   4  10   7       39.72       33.75     30.42 o 
   5  10   7      781.48      846.33     57.51 o 
   6  10   7      148.27      146.74     28.52 o 
  -7  11   7       71.26       44.14     39.11 o 
  -6  11   7        3.04      -15.39     34.90 o 
  -5  11   7      362.78      427.70     61.45 o 
  -4  11   7        1.02       29.01     33.79 o 
  -3  11   7       66.39       86.19     40.34 o 
  -2  11   7       40.34       86.07     27.94 o 
  -1  11   7      159.34      208.90     34.31 o 
   0  11   7      759.96      844.00     56.39 o 
   1  11   7      302.08      337.20     38.50 o 
   2  11   7     1989.51     2067.38    114.93 o 
   3  11   7        8.23       11.44     17.00 o 
   4  11   7      991.23      984.37    116.64 o 
 -16   0   8      167.31      194.78     29.11 o 
 -14   0   8      712.36      680.32     43.66 o 
 -12   0   8     2673.05     2676.98     76.54 o 
 -10   0   8     1286.72     1352.43     64.43 o 
  -8   0   8       27.12       37.83     11.53 o 
  -6   0   8     1140.32     1125.17     57.21 o 
  -4   0   8     4712.67     4679.84     55.59 o 
  -2   0   8     7298.61     7375.08    140.51 o 
   2   0   8     7313.51     6948.19     96.86 o 
   4   0   8     9378.93     9186.79    111.28 o 
   6   0   8      497.92      533.89     53.54 o 
   8   0   8     1127.69     1261.88     84.34 o 
  10   0   8     1022.16     1048.61     83.00 o 
  12   0   8      349.78      397.14     60.27 o 
 -17   1   8       15.21        9.85     12.59 o 
 -16   1   8       84.54       93.23     15.44 o 
 -15   1   8      270.14      275.11     25.29 o 
 -14   1   8       35.34       43.90     12.79 o 
 -13   1   8     1281.01     1317.98     40.43 o 
 -12   1   8       43.19       51.91     12.93 o 
 -11   1   8     1025.69     1009.11     45.60 o 
 -10   1   8       64.24       41.99     16.74 o 
  -9   1   8       24.10        7.70      7.89 o 
  -8   1   8       67.12       81.79      9.97 o 
  -7   1   8     1091.37     1099.61     26.64 o 
  -6   1   8      162.33      183.58     14.21 o 
  -5   1   8      188.94      176.54     10.90 o 
  -4   1   8        6.12       25.05      6.81 o 
  -3   1   8      202.15      178.41     13.42 o 
  -2   1   8     1326.86     1331.14     34.54 o 
  -1   1   8     3968.58     3899.70     77.88 o 
   0   1   8        0.90      -13.95     15.74 o 
   1   1   8     9456.66     9428.64    129.00 o 
   2   1   8        6.81       12.26     12.41 o 
   3   1   8    16384.50    16843.25    186.36 o 
   4   1   8      184.76      204.02     21.59 o 
   5   1   8     1059.38     1122.77     50.89 o 
   6   1   8      172.44      165.25     23.79 o 
   7   1   8       65.29      100.67     21.70 o 
   8   1   8       98.30       94.59     21.34 o 
   9   1   8      530.32      541.76     41.36 o 
  10   1   8      487.97      509.95     42.42 o 
  11   1   8     1030.92     1038.23     61.82 o 
  12   1   8      463.87      420.59     42.59 o 
 -17   2   8        8.28        9.53     12.40 o 
 -16   2   8        7.07        7.36     12.95 o 
 -15   2   8      171.62      155.66     17.78 o 
 -14   2   8      723.45      659.36     36.55 o 
 -13   2   8       92.77       84.15     19.64 o 
 -12   2   8     2821.14     2865.15     66.60 o 
 -11   2   8     1795.65     1768.57     49.99 o 
 -10   2   8      168.86      170.82     17.62 o 
  -9   2   8      592.31      592.22     26.86 o 
  -8   2   8     3227.25     3221.93     53.57 o 
  -7   2   8     2926.32     2809.68     46.77 o 
  -6   2   8     4254.52     4063.61     44.06 o 
  -5   2   8     4682.26     4580.20     42.07 o 
  -4   2   8      592.37      571.40     17.83 o 
  -3   2   8      100.85       62.54      8.40 o 
  -2   2   8      613.66      579.93     23.54 o 
  -1   2   8       98.47       92.96     12.39 o 
   0   2   8        5.61       -0.92     12.26 o 
   1   2   8     2399.25     2337.77     52.40 o 
   2   2   8     7891.91     7843.19    145.69 o 
   3   2   8      214.29      222.94     27.70 o 
   4   2   8     2637.81     2649.72     73.51 o 
   5   2   8      846.33      861.84     27.38 o 
   6   2   8      240.03      219.45     26.45 o 
   7   2   8      107.35      130.84     23.23 o 
   8   2   8     1511.30     1542.74     66.38 o 
   9   2   8       44.13       31.60     18.65 o 
  10   2   8       70.19       70.47     27.50 o 
  11   2   8      539.74      577.00     46.47 o 
  12   2   8        3.55       26.66     59.09 o 
 -16   3   8       85.97       42.76     30.53 o 
 -15   3   8       71.63       52.78     21.81 o 
 -14   3   8       76.23       66.98     16.06 o 
 -13   3   8      318.92      304.37     25.21 o 
 -12   3   8     2127.84     2066.48     56.89 o 
 -11   3   8       13.10      -13.76     13.76 o 
 -10   3   8     6382.30     6358.02    120.62 o 
  -9   3   8       93.95       92.84     15.30 o 
  -8   3   8     5292.51     5297.77     85.89 o 
  -7   3   8       40.98       35.72     18.38 o 
  -6   3   8     3829.71     3885.77     64.27 o 
  -5   3   8     2459.19     2464.17     27.48 o 
  -4   3   8    21631.02    22081.67    230.20 o 
  -3   3   8      570.46      572.28     21.12 o 
  -2   3   8    12897.04    13282.39    125.77 o 
  -1   3   8       20.66       50.96     20.43 o 
   0   3   8     3213.14     3053.10     40.35 o 
   1   3   8     5646.06     5591.80     78.12 o 
   2   3   8     3741.64     3688.45     59.06 o 
   3   3   8     2215.68     2201.33     66.26 o 
   4   3   8      600.37      651.50     32.41 o 
   5   3   8        3.47       19.36     12.83 o 
   6   3   8      121.67      172.14     19.50 o 
   7   3   8      548.02      539.05     30.78 o 
   8   3   8      926.15      857.75     37.76 o 
   9   3   8      676.02      646.93     33.83 o 
  10   3   8      200.97      240.18     40.86 o 
  11   3   8      562.24      527.69     45.30 o 
  12   3   8     1385.16     1188.22    334.32 o 
 -16   4   8      622.27      651.69     83.15 o 
 -15   4   8      846.16      871.96     58.48 o 
 -14   4   8      112.02      116.49     29.80 o 
 -13   4   8      344.32      359.49     27.00 o 
 -12   4   8       76.95       44.09     18.62 o 
 -11   4   8     2213.50     2121.42     62.63 o 
 -10   4   8      239.17      211.79     19.92 o 
  -9   4   8      175.69      182.71     18.94 o 
  -8   4   8       55.76       57.89     35.15 o 
  -7   4   8      733.83      656.54     34.93 o 
  -6   4   8      291.82      276.45     13.26 o 
  -5   4   8     1748.98     1629.74     50.90 o 
  -4   4   8     5839.38     5791.12     97.24 o 
  -3   4   8     5522.57     5492.63    130.07 o 
  -2   4   8     7195.26     7264.65     75.62 o 
  -1   4   8      118.87      147.14     18.08 o 
   0   4   8     2403.27     2363.90     80.79 o 
   1   4   8     2715.27     2603.75     53.16 o 
   2   4   8     1596.99     1559.57     32.34 o 
   3   4   8      175.34      174.48     17.66 o 
   4   4   8      362.82      366.31     19.80 o 
   5   4   8     1576.09     1571.72     40.31 o 
   6   4   8      622.84      661.64     27.80 o 
   7   4   8      475.99      475.13     24.88 o 
   8   4   8       51.99       54.18     11.93 o 
   9   4   8      773.31      821.35     33.86 o 
  10   4   8      511.42      526.02     34.45 o 
  11   4   8      995.93     1065.12     58.35 o 
  12   4   8       42.78       69.73     55.67 o 
 -15   5   8      206.07      247.68     37.14 o 
 -14   5   8       42.00        8.85     35.80 o 
 -13   5   8       56.95        4.15     31.06 o 
 -12   5   8      536.49      545.90     63.72 o 
 -11   5   8        2.67      -10.47     29.80 o 
 -10   5   8     3118.23     3034.70     68.74 o 
  -9   5   8      139.89      138.78     13.54 o 
  -8   5   8      381.62      433.25     55.39 o 
  -7   5   8      574.57      666.02     73.57 o 
  -6   5   8      975.52      915.56     38.38 o 
  -5   5   8        8.34        1.81     14.70 o 
  -4   5   8      181.06      192.20     20.62 o 
  -3   5   8     2627.65     2501.03    100.83 o 
  -2   5   8      412.86      352.10     44.98 o 
  -1   5   8      604.58      620.85     23.67 o 
   0   5   8      725.94      748.17     41.52 o 
   1   5   8       28.07       61.22     30.12 o 
   2   5   8     1372.14     1363.81     45.26 o 
   3   5   8      125.34      129.33     13.30 o 
   4   5   8      407.66      437.96     22.57 o 
   5   5   8     2053.42     2054.96     47.28 o 
   6   5   8       84.58      121.27     15.29 o 
   7   5   8     1092.37     1164.50     38.07 o 
   8   5   8       15.78       12.96     11.09 o 
   9   5   8      552.05      536.38     28.73 o 
  10   5   8      329.20      347.82     24.23 o 
  11   5   8       68.60       91.19     31.05 o 
 -15   6   8       22.98       19.32     34.49 o 
 -14   6   8       86.49      104.07     44.72 o 
 -13   6   8      211.15      223.86     49.54 o 
 -12   6   8      125.44       97.67     34.38 o 
 -11   6   8     3606.87     3647.88    157.88 o 
 -10   6   8      633.83      648.91     71.71 o 
  -9   6   8     3534.81     3349.36    199.78 o 
  -8   6   8      927.06      883.13     96.99 o 
  -7   6   8     1012.93      945.17     45.43 o 
  -6   6   8       64.43       52.34     23.13 o 
  -5   6   8      856.40      833.56     37.26 o 
  -4   6   8     2036.02     2019.32     85.79 o 
  -3   6   8     2818.07     2774.44     46.06 o 
  -2   6   8     1723.31     1645.98     22.53 o 
  -1   6   8      107.60       87.90     10.56 o 
   0   6   8     2910.42     2936.96     69.14 o 
   1   6   8     2410.09     2400.84     61.03 o 
   2   6   8      831.01      843.83     37.92 o 
   3   6   8     2679.55     2719.03     64.16 o 
   4   6   8      369.29      400.81     21.58 o 
   5   6   8        2.82        5.65     10.59 o 
   6   6   8     2697.63     2710.01     57.40 o 
   7   6   8        0.73       -5.62     10.98 o 
   8   6   8     1723.10     1683.09     48.74 o 
   9   6   8      167.81      152.79     21.56 o 
  10   6   8      141.59      150.37     22.01 o 
 -14   7   8      119.60      167.90     43.25 o 
 -13   7   8      571.97      608.04     74.70 o 
 -12   7   8      798.82      940.73     87.80 o 
 -11   7   8      465.48      574.36     71.05 o 
 -10   7   8      216.95      359.08     59.21 o 
  -9   7   8      194.09      273.54     51.71 o 
  -8   7   8       21.61       93.00     37.61 o 
  -7   7   8      500.53      423.20     52.89 o 
  -6   7   8        1.23       -3.43     47.84 o 
  -5   7   8      226.94      208.72     20.49 o 
  -4   7   8      238.38      217.29     22.52 o 
  -3   7   8     2520.67     2358.86    159.57 o 
  -2   7   8      649.99      612.36     37.75 o 
  -1   7   8      611.01      639.18     27.04 o 
   0   7   8      747.84      754.75     39.55 o 
   1   7   8       17.83       16.92      9.86 o 
   2   7   8        9.19       -2.36     37.55 o 
   3   7   8     1858.23     1815.22     47.85 o 
   4   7   8       38.47       22.49     11.62 o 
   5   7   8     1094.71     1122.20     44.08 o 
   6   7   8        6.77        8.02     11.60 o 
   7   7   8      273.35      287.84     26.56 o 
   8   7   8      240.12      247.55     26.36 o 
   9   7   8      104.72      110.22     19.14 o 
 -13   8   8        0.10       66.12     43.13 o 
 -12   8   8      610.80      675.20     79.55 o 
 -11   8   8       96.21       98.93     43.51 o 
 -10   8   8      201.29      235.36     52.65 o 
  -9   8   8       42.97      123.57     46.04 o 
  -8   8   8      316.10      358.20     55.32 o 
  -7   8   8      168.86      147.82     35.83 o 
  -6   8   8      649.58      550.79     63.26 o 
  -5   8   8        1.54       24.06     34.10 o 
  -4   8   8       49.91       33.00     17.66 o 
  -3   8   8      353.08      354.08     42.02 o 
  -2   8   8       25.26       35.11     14.62 o 
  -1   8   8      479.59      512.87     33.35 o 
   0   8   8       51.80       80.03     22.43 o 
   1   8   8       52.63       51.99     10.34 o 
   2   8   8      437.21      449.15     24.45 o 
   3   8   8      251.80      218.33     15.70 o 
   4   8   8      736.47      805.47     32.40 o 
   5   8   8        0.32        1.73     13.76 o 
   6   8   8      266.73      284.04     26.08 o 
   7   8   8      106.78       98.40     17.07 o 
   8   8   8      211.69      200.37     24.19 o 
 -11   9   8       69.44      104.42     45.00 o 
 -10   9   8        2.61        1.50     36.12 o 
  -9   9   8        8.48       37.28     38.56 o 
  -8   9   8      220.74      202.05     42.74 o 
  -7   9   8      170.36      127.83     40.35 o 
  -6   9   8     1100.24     1034.56     89.49 o 
  -5   9   8       25.72       20.87     30.25 o 
  -4   9   8     1780.96     1762.57    109.65 o 
  -3   9   8      584.17      694.83     72.00 o 
  -2   9   8      460.05      479.58     34.59 o 
  -1   9   8      164.92      249.13     38.21 o 
   0   9   8      103.07      129.15     19.73 o 
   1   9   8     1349.56     1303.71     51.34 o 
   2   9   8        0.33       23.90     15.16 o 
   3   9   8     3030.59     2908.05     78.34 o 
   4   9   8       38.49       41.65     21.05 o 
   5   9   8     1169.36     1217.79     66.75 o 
   6   9   8       75.16       73.36     17.84 o 
   7   9   8      236.41      254.17     27.01 o 
  -9  10   8        7.47       -9.12     40.26 o 
  -8  10   8      144.28      116.88     41.60 o 
  -7  10   8      236.98      240.49     53.33 o 
  -6  10   8        6.33       20.78     36.81 o 
  -5  10   8      533.39      611.96     72.65 o 
  -4  10   8      946.24     1009.92     87.57 o 
  -3  10   8      971.58      959.57     84.74 o 
  -2  10   8     1024.26     1044.33     88.95 o 
  -1  10   8      337.08      428.45     47.13 o 
   0  10   8       94.38      124.80     20.39 o 
   1  10   8       77.24       68.90     15.93 o 
   2  10   8      580.15      592.15     37.81 o 
   3  10   8       51.95       53.39     23.01 o 
   4  10   8     1027.19     1067.31     63.26 o 
   5  10   8       75.49       52.63     22.90 o 
  -7  11   8      240.31      244.26     55.50 o 
  -6  11   8      723.27      789.82     83.71 o 
  -5  11   8      225.79      246.76     54.00 o 
  -4  11   8     1532.62     1588.99    112.83 o 
  -3  11   8       17.63       15.56     30.56 o 
  -2  11   8      517.08      571.55     70.13 o 
  -1  11   8       39.36       99.12     29.50 o 
   0  11   8        9.32       26.89     46.85 o 
   1  11   8       82.77       97.05     27.63 o 
   2  11   8        3.75       29.10     32.82 o 
   3  11   8       84.93       75.26     22.98 o 
 -16   0   9       93.20       84.37     22.74 o 
 -14   0   9      653.87      655.91     84.09 o 
 -12   0   9      130.71      133.33     21.20 o 
 -10   0   9      694.10      686.87     51.12 o 
  -8   0   9     2326.49     2464.89     60.28 o 
  -6   0   9     9856.59     9750.39    174.55 o 
  -4   0   9    12846.36    12787.27    150.57 o 
  -2   0   9      101.53       80.82     20.56 o 
   0   0   9       52.73       70.17     26.33 o 
   2   0   9     2129.65     2507.18    100.73 o 
   4   0   9       12.96        5.59     27.82 o 
   6   0   9     2718.66     2653.27    119.06 o 
   8   0   9      604.28      599.47     62.60 o 
  10   0   9      127.93      175.33     41.16 o 
  12   0   9       29.37       54.86     27.80 o 
 -17   1   9      105.68      102.53     18.54 o 
 -16   1   9      166.02      152.57     17.54 o 
 -15   1   9       68.22       31.69     20.09 o 
 -14   1   9      221.87      190.78     19.84 o 
 -13   1   9      142.18      127.31     15.06 o 
 -12   1   9      142.11      148.80     14.94 o 
 -11   1   9      407.33      396.30     21.26 o 
 -10   1   9       43.24       44.30      9.93 o 
  -9   1   9       30.73       40.85      9.18 o 
  -8   1   9      807.44      809.59     29.03 o 
  -7   1   9     2414.13     2302.50     44.69 o 
  -6   1   9     1456.63     1419.19     36.00 o 
  -5   1   9    20267.76    19857.72    117.59 o 
  -4   1   9     1632.04     1562.62     30.96 o 
  -3   1   9    12815.21    12721.43    110.65 o 
  -2   1   9      750.58      644.40     74.86 o 
  -1   1   9      177.13      189.22     23.90 o 
   0   1   9       86.49       86.85     26.81 o 
   1   1   9     1021.62     1043.13     45.79 o 
   2   1   9       57.05       49.83     15.65 o 
   3   1   9       72.77       78.58     11.62 o 
   4   1   9     3250.10     3184.13     68.05 o 
   5   1   9      783.57      760.30     31.21 o 
   6   1   9     1738.87     1747.30     68.64 o 
   7   1   9      519.92      535.97     41.33 o 
   8   1   9      254.71      275.91     32.34 o 
   9   1   9       11.67       29.34     16.22 o 
  10   1   9      143.72      161.46     28.16 o 
  11   1   9       96.77      111.68     27.67 o 
  12   1   9      143.69      162.05     29.86 o 
 -16   2   9       23.26       16.61     11.81 o 
 -15   2   9      581.83      551.76     35.44 o 
 -14   2   9       10.19        0.12     14.56 o 
 -13   2   9      907.08      935.84     36.22 o 
 -12   2   9      194.75      183.66     15.80 o 
 -11   2   9     1179.59     1183.13     35.29 o 
 -10   2   9      575.82      595.78     23.91 o 
  -9   2   9      156.89      155.27     15.23 o 
  -8   2   9     1196.47     1217.56     33.87 o 
  -7   2   9      797.35      807.66     23.20 o 
  -6   2   9    12126.23    11753.45     77.28 o 
  -5   2   9       50.92       52.68      8.63 o 
  -4   2   9    13303.38    12806.82    104.44 o 
  -3   2   9       11.29       -4.49      9.29 o 
  -2   2   9      357.23      357.56     20.24 o 
  -1   2   9     1131.23     1111.95     45.69 o 
   0   2   9      827.55      838.27     54.37 o 
   1   2   9       86.83       88.25     14.82 o 
   2   2   9     2025.18     2084.77     66.60 o 
   3   2   9     2373.86     2413.33     72.05 o 
   4   2   9      193.48      195.09     15.45 o 
   5   2   9     3478.95     3465.68     58.07 o 
   6   2   9     1901.18     1878.05     71.03 o 
   7   2   9     2511.76     2510.20     85.62 o 
   8   2   9      531.61      501.23     40.34 o 
   9   2   9      236.55      288.62     33.50 o 
  10   2   9        1.30       15.61     19.87 o 
  11   2   9       11.85        4.12     19.72 o 
  12   2   9       55.44      114.15     28.56 o 
 -16   3   9      238.36      278.31     27.25 o 
 -15   3   9       78.85       43.11     14.65 o 
 -14   3   9      626.70      649.85     35.50 o 
 -13   3   9       95.41       78.40     14.49 o 
 -12   3   9     1808.45     1849.18     53.68 o 
 -11   3   9        2.33       -5.87     11.70 o 
 -10   3   9      104.86      104.63     17.55 o 
  -9   3   9       49.45       63.03     16.57 o 
  -8   3   9      105.01      114.45     11.86 o 
  -7   3   9      594.41      576.18     20.66 o 
  -6   3   9     1364.63     1304.91     22.70 o 
  -5   3   9     4418.39     4292.39     52.53 o 
  -4   3   9       41.80       58.88      9.83 o 
  -3   3   9      394.12      436.56     20.75 o 
  -2   3   9       22.00       63.76     21.43 o 
  -1   3   9      506.33      484.60     23.94 o 
   0   3   9      509.85      502.55     18.12 o 
   1   3   9        2.70       -0.69      9.90 o 
   2   3   9     1044.91     1045.88     32.88 o 
   3   3   9       48.36       41.89     23.51 o 
   4   3   9     1235.44     1276.28     55.39 o 
   5   3   9        4.68        0.59      6.51 o 
   6   3   9      100.77      124.74     23.22 o 
   7   3   9      354.62      363.64     46.86 o 
   8   3   9      661.05      606.52     44.55 o 
   9   3   9        4.50       11.88     16.51 o 
  10   3   9      256.14      271.44     33.34 o 
  11   3   9       39.49       36.71     21.71 o 
 -16   4   9      303.62      318.66     39.48 o 
 -15   4   9      586.55      537.80     46.81 o 
 -14   4   9      357.77      363.40     38.41 o 
 -13   4   9     1189.05     1270.38     94.68 o 
 -12   4   9      558.79      494.06     33.55 o 
 -11   4   9       56.59       41.44     13.54 o 
 -10   4   9       19.22       38.70     14.38 o 
  -9   4   9      269.68      285.87     30.03 o 
  -8   4   9      131.59      149.57     43.99 o 
  -7   4   9       46.01       52.81     23.52 o 
  -6   4   9        0.14      -14.39     14.39 o 
  -5   4   9      403.13      420.88     28.83 o 
  -4   4   9       11.61       16.99      8.12 o 
  -3   4   9     3724.26     3575.52     53.42 o 
  -2   4   9       38.99       54.43     11.49 o 
  -1   4   9     2007.50     1917.02     50.92 o 
   0   4   9     1525.97     1440.34     55.45 o 
   1   4   9      159.61      143.06     12.80 o 
   2   4   9       54.23       64.40     10.87 o 
   3   4   9     1301.55     1300.57     39.66 o 
   4   4   9      364.74      392.38     24.22 o 
   5   4   9     8397.21     8333.04     95.99 o 
   6   4   9      697.03      741.92     33.72 o 
   7   4   9      688.30      711.23     30.60 o 
   8   4   9      570.95      524.11     27.77 o 
   9   4   9       92.44      109.68     15.65 o 
  10   4   9      152.64      153.04     22.15 o 
  11   4   9      260.49      279.22     29.11 o 
 -15   5   9      147.45      160.42     40.84 o 
 -14   5   9      342.85      301.95     53.25 o 
 -13   5   9       19.07       58.05     35.62 o 
 -12   5   9      467.73      481.55     61.25 o 
 -11   5   9      663.51      707.89     72.30 o 
 -10   5   9      132.60      193.84     44.74 o 
  -9   5   9     1554.31     1587.70     99.32 o 
  -8   5   9       53.56       64.49     32.14 o 
  -7   5   9       51.59       14.21     34.50 o 
  -6   5   9      228.33      221.84     22.32 o 
  -5   5   9       25.09       13.85     11.96 o 
  -4   5   9     1011.28      992.39     44.66 o 
  -3   5   9      500.66      461.01     44.92 o 
  -2   5   9     1182.47     1102.46     31.50 o 
  -1   5   9     1646.27     1633.36     45.45 o 
   0   5   9        5.80       15.41     13.78 o 
   1   5   9       38.96       20.32     27.88 o 
   2   5   9     3411.28     3388.32     91.73 o 
   3   5   9       36.78       34.92     12.51 o 
   4   5   9     6002.01     6176.46     95.83 o 
   5   5   9        2.65       25.94     13.21 o 
   6   5   9     3217.79     3226.00     64.29 o 
   7   5   9        8.23       18.77     11.12 o 
   8   5   9      909.70      934.52     36.68 o 
   9   5   9      114.62      121.57     17.30 o 
  10   5   9      547.23      539.89     36.22 o 
 -14   6   9       25.40       12.68     29.14 o 
 -13   6   9     1021.84      997.86     92.20 o 
 -12   6   9        0.83       16.03     29.95 o 
 -11   6   9      366.21      395.77     59.62 o 
 -10   6   9      380.02      441.06     58.53 o 
  -9   6   9      792.25      790.67     70.67 o 
  -8   6   9      223.89      242.42     76.28 o 
  -7   6   9      429.03      453.87     29.18 o 
  -6   6   9       90.46       97.44     24.77 o 
  -5   6   9      110.42      115.27     17.37 o 
  -4   6   9      317.26      293.78     26.94 o 
  -3   6   9      297.33      312.04     47.92 o 
  -2   6   9      180.83      184.19     37.08 o 
  -1   6   9       19.65       24.65     15.16 o 
   0   6   9      512.28      521.01     52.27 o 
   1   6   9      529.79      523.50     38.90 o 
   2   6   9      727.15      709.65     37.12 o 
   3   6   9     3053.86     3102.78     71.39 o 
   4   6   9       21.63       13.01      9.29 o 
   5   6   9     1630.30     1622.62     44.49 o 
   6   6   9       92.63      107.67     14.61 o 
   7   6   9      446.80      444.70     25.72 o 
   8   6   9      229.33      242.06     20.88 o 
   9   6   9      117.98      112.04     19.48 o 
  10   6   9      499.24      522.32     47.72 o 
 -13   7   9       73.66       69.61     36.82 o 
 -12   7   9       55.42       89.61     37.27 o 
 -11   7   9     1824.29     1980.42    127.00 o 
 -10   7   9        4.56       64.28     37.48 o 
  -9   7   9      903.64     1083.97     90.81 o 
  -8   7   9       29.06      -44.09     44.09 o 
  -7   7   9     1099.62     1099.04     42.29 o 
  -6   7   9      182.60      171.24     19.12 o 
  -5   7   9     3609.54     3461.21    137.74 o 
  -4   7   9       93.67      100.24     19.49 o 
  -3   7   9     3979.08     3895.19    187.54 o 
  -2   7   9      221.51      167.79     51.64 o 
  -1   7   9     1063.12     1107.79     66.32 o 
   0   7   9     2287.69     2282.34     51.98 o 
   1   7   9      954.71      981.36     43.29 o 
   2   7   9     1523.98     1441.87     52.56 o 
   3   7   9      123.90      137.35     20.69 o 
   4   7   9      388.19      395.03     41.88 o 
   5   7   9       57.75      102.66     26.95 o 
   6   7   9      346.27      374.41     24.26 o 
   7   7   9      169.04      185.24     23.57 o 
   8   7   9       66.24       45.52     16.69 o 
   9   7   9      304.08      317.59     29.91 o 
 -12   8   9      401.39      497.13     72.52 o 
 -11   8   9      250.11      310.01     56.44 o 
 -10   8   9      743.69      921.80     89.79 o 
  -9   8   9      745.99      766.15     81.12 o 
  -8   8   9     1200.62     1234.65     95.55 o 
  -7   8   9       74.89       78.42     37.95 o 
  -6   8   9      945.38     1104.11     89.33 o 
  -5   8   9        1.16      -20.44     35.00 o 
  -4   8   9     2581.80     2555.84    220.51 o 
  -3   8   9      482.32      418.18     33.42 o 
  -2   8   9     1908.00     1891.02    146.47 o 
  -1   8   9      333.39      376.44     36.06 o 
   0   8   9     1511.76     1571.60     61.44 o 
   1   8   9     1068.47     1057.70     59.17 o 
   2   8   9      159.42      155.54     23.11 o 
   3   8   9       36.35       23.02     10.62 o 
   4   8   9        5.42        1.01     12.70 o 
   5   8   9      958.38      992.41     44.94 o 
   6   8   9        7.98      -11.94     15.41 o 
   7   8   9        1.39        8.61     19.14 o 
   8   8   9       90.64       41.70     21.88 o 
 -11   9   9       13.25       70.70     46.13 o 
 -10   9   9      651.79      706.84     81.66 o 
  -9   9   9       10.22        1.88     33.98 o 
  -8   9   9      139.75       94.02     39.46 o 
  -7   9   9       31.46       64.10     37.86 o 
  -6   9   9        9.80       17.33     36.87 o 
  -5   9   9      853.07      909.55     84.61 o 
  -4   9   9       10.07       21.77     31.61 o 
  -3   9   9      900.64      973.45     85.69 o 
  -2   9   9        7.58       29.26     34.11 o 
  -1   9   9      145.84      158.82     48.41 o 
   0   9   9      387.94      431.90     32.00 o 
   1   9   9        1.75       -0.67     14.96 o 
   2   9   9       33.35       55.46     24.16 o 
   3   9   9       65.72       94.63     25.34 o 
   4   9   9      112.30      127.40     29.39 o 
   5   9   9      199.09      231.23     34.24 o 
   6   9   9      176.26      153.04     30.18 o 
  -9  10   9      135.87      127.02     42.80 o 
  -8  10   9       17.76       -8.44     37.26 o 
  -7  10   9       40.68       91.27     44.52 o 
  -6  10   9       81.73      108.17     45.56 o 
  -5  10   9       11.03       23.43     31.02 o 
  -4  10   9      126.33      309.94     60.82 o 
  -3  10   9      302.67      386.11     60.87 o 
  -2  10   9       23.66      107.79     46.07 o 
  -1  10   9     1269.68     1394.79    101.51 o 
   0  10   9       16.37       29.52     14.88 o 
   1  10   9     1975.24     2000.84     67.21 o 
   2  10   9      318.54      322.41     30.42 o 
   3  10   9      432.67      411.02     41.72 o 
   4  10   9        0.94      -12.97     21.11 o 
  -6  11   9        0.52      109.87     49.64 o 
  -5  11   9      998.82      991.73     93.66 o 
  -4  11   9      157.53      177.22     50.93 o 
  -3  11   9      657.40      693.28     78.03 o 
  -2  11   9      462.49      509.23     68.25 o 
  -1  11   9       17.28        7.96     30.90 o 
   0  11   9     1029.51     1101.06     68.04 o 
   1  11   9       50.15       38.58     39.69 o 
 -16   0  10      421.60      345.36     55.56 o 
 -14   0  10     4530.66     4578.09    111.41 o 
 -12   0  10     5985.58     6286.04    169.11 o 
 -10   0  10      265.78      325.44     26.82 o 
  -8   0  10      475.78      552.14     47.21 o 
  -6   0  10     2748.57     2590.15     95.19 o 
  -4   0  10       17.78       33.27      8.68 o 
  -2   0  10    10034.29     9839.08    183.79 o 
   0   0  10    11648.74    11782.70    226.38 o 
   2   0  10     5770.54     6047.88    164.78 o 
   4   0  10     1232.38     1261.47     80.54 o 
   6   0  10      784.10      845.99     71.41 o 
   8   0  10     1122.01     1183.37     89.36 o 
  10   0  10     1618.47     1842.76    118.10 o 
 -16   1  10        4.88       -9.32     13.06 o 
 -15   1  10        9.12       -1.95     11.61 o 
 -14   1  10      372.26      395.50     24.72 o 
 -13   1  10      894.17      906.68     33.91 o 
 -12   1  10       15.95       18.85     10.25 o 
 -11   1  10     2993.31     3164.49     66.96 o 
 -10   1  10        4.17       32.89     10.54 o 
  -9   1  10      176.28      210.28     19.50 o 
  -8   1  10        2.00       -2.10      8.35 o 
  -7   1  10       50.65       42.59     14.38 o 
  -6   1  10      307.17      307.20     27.05 o 
  -5   1  10       34.55       57.48     14.00 o 
  -4   1  10     2059.79     2086.26     43.01 o 
  -3   1  10     3464.59     3482.66     74.78 o 
  -2   1  10       11.63        5.96     21.82 o 
  -1   1  10     3456.64     3309.29    102.78 o 
   0   1  10      303.07      327.97     27.69 o 
   1   1  10      133.44      145.25     21.66 o 
   2   1  10        6.65        1.32     16.41 o 
   3   1  10      333.31      276.19     27.44 o 
   4   1  10        8.61        8.32      8.61 o 
   5   1  10      293.18      273.10     29.33 o 
   6   1  10      742.17      765.67     48.29 o 
   7   1  10      195.58      203.79     28.52 o 
   8   1  10      109.93      147.52     25.83 o 
   9   1  10     1567.93     1592.02     84.98 o 
  10   1  10       28.10       53.74     24.04 o 
  11   1  10      768.68      792.25     58.05 o 
 -16   2  10        3.59       -0.38     11.23 o 
 -15   2  10        0.59      -11.44     11.44 o 
 -14   2  10     1319.23     1332.55     55.57 o 
 -13   2  10       99.67       82.75     13.07 o 
 -12   2  10     3799.57     3942.43     66.07 o 
 -11   2  10     2069.03     2097.29     59.64 o 
 -10   2  10     1670.65     1760.69     45.86 o 
  -9   2  10      286.42      276.08     29.20 o 
  -8   2  10      258.45      273.39     17.23 o 
  -7   2  10        6.03        7.08      6.50 o 
  -6   2  10     2468.81     2470.24     47.93 o 
  -5   2  10     1544.43     1478.00     36.85 o 
  -4   2  10        5.88       22.28      9.54 o 
  -3   2  10     4599.54     4748.27    133.98 o 
  -2   2  10     3985.20     3983.55     96.88 o 
  -1   2  10     2877.81     2914.55     76.39 o 
   0   2  10     1845.95     1798.10     61.07 o 
   1   2  10     4705.65     4815.98    103.10 o 
   2   2  10      452.42      467.78     34.47 o 
   3   2  10      720.31      706.00     42.23 o 
   4   2  10        3.91        8.08     14.04 o 
   5   2  10       32.64       26.75     16.90 o 
   6   2  10      142.96      174.14     26.50 o 
   7   2  10       37.05       45.31     20.20 o 
   8   2  10      422.18      420.79     38.89 o 
   9   2  10        2.25        0.56     17.93 o 
  10   2  10      130.72      118.10     27.02 o 
  11   2  10      439.80      401.34     67.03 o 
 -16   3  10        0.17       -2.57     12.89 o 
 -15   3  10        8.30        2.62     13.01 o 
 -14   3  10       38.42       36.00     11.70 o 
 -13   3  10     1107.34     1084.69     36.76 o 
 -12   3  10      983.20     1033.31     42.42 o 
 -11   3  10      306.41      326.27     21.61 o 
 -10   3  10     1680.11     1756.54     44.55 o 
  -9   3  10        3.21        9.33      8.34 o 
  -8   3  10      239.65      225.52     14.84 o 
  -7   3  10        9.91        8.05      5.42 o 
  -6   3  10     1895.04     1841.79     37.94 o 
  -5   3  10       16.28       11.51      9.23 o 
  -4   3  10     3500.28     3315.21     57.84 o 
  -3   3  10     2808.71     2697.70     53.28 o 
  -2   3  10     4920.62     4772.93     73.33 o 
  -1   3  10     1381.33     1424.08     55.51 o 
   0   3  10     1834.04     1758.30     34.25 o 
   1   3  10      433.11      418.95     18.22 o 
   2   3  10     1614.14     1529.51     80.54 o 
   3   3  10        4.62       -7.47     14.68 o 
   4   3  10       87.10       97.46     20.98 o 
   5   3  10      162.16      140.27     23.21 o 
   6   3  10     1000.70     1054.49     76.12 o 
   7   3  10       62.33       26.21     15.97 o 
   8   3  10      886.58      853.30     54.35 o 
   9   3  10      601.17      731.37     87.54 o 
  10   3  10      208.14      220.91     32.71 o 
 -15   4  10        9.80       -9.02     32.37 o 
 -14   4  10        0.06       -1.12     28.35 o 
 -13   4  10       12.56       12.55     26.76 o 
 -12   4  10      284.52      312.53     50.95 o 
 -11   4  10     1719.65     1700.82     56.80 o 
 -10   4  10     1161.96     1102.73     43.07 o 
  -9   4  10     2988.91     2768.78    170.88 o 
  -8   4  10      821.24      780.41     23.62 o 
  -7   4  10        7.32       17.09      5.58 o 
  -6   4  10       17.72       11.07      5.97 o 
  -5   4  10     3224.95     3212.59     49.90 o 
  -4   4  10      275.33      291.00     17.26 o 
  -3   4  10     5943.82     5880.34     97.06 o 
  -2   4  10     1456.17     1414.39     39.69 o 
  -1   4  10      692.84      707.31     63.51 o 
   0   4  10      367.86      323.65     43.98 o 
   1   4  10      944.68      903.76     29.21 o 
   2   4  10      765.24      739.16     28.71 o 
   3   4  10     1902.76     1810.84     48.37 o 
   4   4  10       92.69      101.39     15.20 o 
   5   4  10       81.26      103.32     16.16 o 
   6   4  10        9.40        3.71     11.57 o 
   7   4  10       28.77       45.47     14.48 o 
   8   4  10       32.56       17.23     12.24 o 
   9   4  10      228.26      257.26     26.56 o 
  10   4  10      420.66      388.72     34.50 o 
 -15   5  10        4.88       -3.74     30.22 o 
 -14   5  10      137.63      162.22     44.24 o 
 -13   5  10       38.54       75.57     35.49 o 
 -12   5  10       94.12      134.08     45.21 o 
 -11   5  10        9.26       70.15     39.90 o 
 -10   5  10       69.63       86.18     35.81 o 
  -9   5  10      182.68      240.42     49.34 o 
  -8   5  10      526.71      368.79     47.61 o 
  -7   5  10       83.21       60.55     19.30 o 
  -6   5  10       83.48       74.24      7.96 o 
  -5   5  10      754.55      787.60     42.45 o 
  -4   5  10     2808.37     2705.25    133.43 o 
  -3   5  10      129.97      139.01     20.66 o 
  -2   5  10      912.34      938.20     31.48 o 
  -1   5  10        6.15       19.95     14.89 o 
   0   5  10      432.57      393.48     35.98 o 
   1   5  10     1591.19     1582.10     64.41 o 
   2   5  10      503.32      502.35     22.66 o 
   3   5  10     1388.24     1380.68     43.14 o 
   4   5  10       28.82       37.74     12.72 o 
   5   5  10     1221.91     1238.50     45.03 o 
   6   5  10       45.23       32.58     12.95 o 
   7   5  10      246.05      257.62     26.40 o 
   8   5  10       34.73       45.81     13.77 o 
   9   5  10        5.15       17.53     13.95 o 
 -14   6  10      114.74      138.79     40.65 o 
 -13   6  10       59.33       46.92     36.35 o 
 -12   6  10      156.25      197.47     48.58 o 
 -11   6  10      758.49      881.92     86.82 o 
 -10   6  10        5.72       54.78     38.67 o 
  -9   6  10      204.75      212.87     39.45 o 
  -8   6  10        1.28       -2.96     38.00 o 
  -7   6  10        5.90       -0.45     11.31 o 
  -6   6  10       66.94       62.91     19.67 o 
  -5   6  10       96.58      155.43     40.79 o 
  -4   6  10      474.53      486.50     62.67 o 
  -3   6  10     2353.64     2306.34    100.94 o 
  -2   6  10      272.66      278.50     30.93 o 
  -1   6  10     2512.92     2441.87    112.13 o 
   0   6  10      161.14      202.36     28.01 o 
   1   6  10      644.35      560.89     40.12 o 
   2   6  10     3692.18     3701.05     80.99 o 
   3   6  10      536.36      528.14     38.89 o 
   4   6  10     3228.36     3281.36     62.62 o 
   5   6  10      102.06      120.35     16.79 o 
   6   6  10      807.63      836.82     34.79 o 
   7   6  10      221.86      211.13     22.27 o 
   8   6  10        8.91       16.05     11.73 o 
   9   6  10       72.65       44.91     20.46 o 
 -13   7  10      453.99      526.62     73.31 o 
 -12   7  10      564.31      575.24     76.17 o 
 -11   7  10      526.85      614.38     75.24 o 
 -10   7  10      886.59     1111.90     97.10 o 
  -9   7  10      376.67      326.37     53.77 o 
  -8   7  10       11.95      -19.37     37.12 o 
  -7   7  10      570.98      563.55     33.36 o 
  -6   7  10       21.59       20.17     19.20 o 
  -5   7  10       42.24       16.56     12.29 o 
  -4   7  10     1755.55     1706.25     99.34 o 
  -3   7  10       17.93        9.38     13.01 o 
  -2   7  10      815.90      893.97    111.76 o 
  -1   7  10       73.36       60.02     26.75 o 
   0   7  10      616.76      566.83     40.81 o 
   1   7  10      348.30      341.89     33.70 o 
   2   7  10      883.88      882.86     53.09 o 
   3   7  10     1245.14     1278.60     53.39 o 
   4   7  10       27.53       52.65     18.10 o 
   5   7  10     1182.89     1216.91     50.38 o 
   6   7  10        4.34        5.04     11.53 o 
   7   7  10      564.63      557.62     48.42 o 
   8   7  10      165.25      158.91     29.44 o 
 -12   8  10      929.52     1038.15    100.09 o 
 -11   8  10      159.20      271.67     57.03 o 
 -10   8  10      764.19      776.22     83.82 o 
  -9   8  10      314.47      294.51     56.83 o 
  -8   8  10      157.07      123.60     41.88 o 
  -7   8  10     1841.03     2126.81    126.09 o 
  -6   8  10      484.92      495.52     61.91 o 
  -5   8  10      707.41      806.26     78.65 o 
  -4   8  10       35.28       29.29     15.04 o 
  -3   8  10        0.58       10.30     14.71 o 
  -2   8  10      303.26      343.54     32.93 o 
  -1   8  10        2.92       32.80     17.27 o 
   0   8  10       10.32        3.38     17.67 o 
   1   8  10        3.64      -17.51     17.51 o 
   2   8  10       82.81       99.84     20.81 o 
   3   8  10        0.02       -3.25     15.66 o 
   4   8  10     1064.22     1068.66     47.40 o 
   5   8  10       61.16       98.67     28.36 o 
   6   8  10       24.43       61.54     23.51 o 
   7   8  10      557.12      665.68     53.84 o 
 -10   9  10      170.98      149.55     49.59 o 
  -9   9  10       52.88       -5.82     34.37 o 
  -8   9  10     1506.29     1650.65    118.54 o 
  -7   9  10       74.12       85.31     44.80 o 
  -6   9  10     1840.87     2206.04    131.10 o 
  -5   9  10        3.98       52.68     31.74 o 
  -4   9  10      466.29      546.90     68.91 o 
  -3   9  10     1123.25     1172.17     94.58 o 
  -2   9  10        1.12        9.34     16.30 o 
  -1   9  10      660.95      658.53     45.54 o 
   0   9  10        2.91        0.15     17.88 o 
   1   9  10      380.95      375.49     37.51 o 
   2   9  10       29.60        5.88     17.38 o 
   3   9  10      854.73      880.17    154.40 o 
   4   9  10        0.18       24.63     35.62 o 
   5   9  10      999.83     1052.86     65.41 o 
  -8  10  10      137.48      144.56     49.92 o 
  -7  10  10      780.39      966.77     94.72 o 
  -6  10  10        0.70       40.06     40.99 o 
  -5  10  10      107.69      219.61     53.66 o 
  -4  10  10      112.18      147.53     44.04 o 
  -3  10  10        6.31       22.53     31.79 o 
  -2  10  10      609.55      634.65     74.29 o 
  -1  10  10        2.47       41.60     36.80 o 
   0  10  10      119.50      108.72     23.58 o 
   1  10  10       15.21       19.21     15.32 o 
   2  10  10      145.34      146.41     30.42 o 
   3  10  10        2.36       17.84     56.74 o 
  -3  11  10       14.46       47.93     39.11 o 
 -16   0  11       72.58       77.36     21.35 o 
 -14   0  11     3297.91     3318.93     94.78 o 
 -12   0  11      271.15      253.56     27.09 o 
 -10   0  11     2397.48     2540.38     68.99 o 
  -8   0  11      481.52      461.59     46.94 o 
  -6   0  11       13.71       15.27     23.20 o 
  -4   0  11     4380.01     4376.84     99.65 o 
  -2   0  11       21.47      -12.28     25.97 o 
   0   0  11        5.43       52.73     24.94 o 
   2   0  11      882.18      928.26     71.10 o 
   4   0  11      121.68      129.07     32.53 o 
   6   0  11      130.97      159.61     39.11 o 
   8   0  11       14.19       60.85     36.02 o 
  10   0  11       15.78       19.97     28.69 o 
 -16   1  11       49.14       10.85     12.08 o 
 -15   1  11        0.38       -4.36     11.56 o 
 -14   1  11      225.76      196.81     18.67 o 
 -13   1  11        0.15       15.18     10.91 o 
 -12   1  11       13.88       10.62      9.95 o 
 -11   1  11     1151.81     1192.42     35.43 o 
 -10   1  11       36.79       41.03     15.73 o 
  -9   1  11     4753.31     4654.84     73.28 o 
  -8   1  11      365.87      365.55     29.11 o 
  -7   1  11     4673.85     4581.78     93.47 o 
  -6   1  11      124.32      159.59     36.03 o 
  -5   1  11     1475.95     1442.09     38.50 o 
  -4   1  11      923.91     1013.28     32.01 o 
  -3   1  11      753.79      703.60     36.81 o 
  -2   1  11     2234.44     2263.74     68.48 o 
  -1   1  11       50.17       33.24     17.18 o 
   0   1  11     1519.53     1601.02     64.12 o 
   1   1  11      357.96      410.18     33.70 o 
   2   1  11     1593.37     1674.28     64.90 o 
   3   1  11     2881.76     3077.11     89.76 o 
   4   1  11      501.41      521.45     39.31 o 
   5   1  11        0.04        2.70     16.01 o 
   6   1  11      929.37      924.05     55.38 o 
   7   1  11      943.28      917.83     56.70 o 
   8   1  11      434.45      369.49     39.32 o 
   9   1  11       72.81       85.80     24.93 o 
  10   1  11      146.16      139.56     28.23 o 
 -16   2  11       38.88       21.38     15.27 o 
 -15   2  11      258.26      276.36     21.81 o 
 -14   2  11      276.61      293.04     21.79 o 
 -13   2  11      794.04      822.41     32.65 o 
 -12   2  11       75.88       76.42     14.95 o 
 -11   2  11      675.28      695.88     31.63 o 
 -10   2  11     7980.49     7829.06    130.75 o 
  -9   2  11      260.59      245.20     23.23 o 
  -8   2  11     3854.57     3690.16     83.08 o 
  -7   2  11      988.96      951.01     42.67 o 
  -6   2  11     2682.62     2598.99     67.22 o 
  -5   2  11     1131.41     1099.30     44.07 o 
  -4   2  11     3117.36     3075.66     72.54 o 
  -3   2  11        3.50       13.93     22.42 o 
  -2   2  11     1200.78     1181.34     51.89 o 
  -1   2  11      123.26       94.94     22.66 o 
   0   2  11      675.32      687.97     32.72 o 
   1   2  11     1134.36     1187.99    135.19 o 
   2   2  11     3507.06     3510.86     94.18 o 
   3   2  11     1408.62     1374.88     72.94 o 
   4   2  11      871.84      833.46     50.27 o 
   5   2  11      634.40      670.74     46.20 o 
   6   2  11       15.52       -1.37     16.39 o 
   7   2  11       12.95       17.04     30.61 o 
   8   2  11        4.74        6.38     17.54 o 
   9   2  11       64.75       48.34     22.74 o 
  10   2  11        3.29       19.64     19.63 o 
 -16   3  11      276.37      305.38     37.97 o 
 -15   3  11      107.65      129.94     25.62 o 
 -14   3  11      266.51      310.66     52.39 o 
 -13   3  11      148.55      167.12     24.18 o 
 -12   3  11     1010.98     1027.30     38.72 o 
 -11   3  11        0.84        1.19      9.69 o 
 -10   3  11     2973.02     2903.10     67.88 o 
  -9   3  11      750.02      693.18     26.22 o 
  -8   3  11      469.90      452.54     19.66 o 
  -7   3  11      737.21      714.96     26.10 o 
  -6   3  11     1957.06     1934.71     41.45 o 
  -5   3  11      408.92      369.00     19.18 o 
  -4   3  11     1281.89     1302.76     39.27 o 
  -3   3  11        5.74       11.99     23.95 o 
  -2   3  11       12.88       26.06     23.95 o 
  -1   3  11      127.17       94.62     27.38 o 
   0   3  11      120.31      117.02     15.20 o 
   1   3  11       12.19        1.88      8.49 o 
   2   3  11       16.96       23.32     15.01 o 
   3   3  11       51.54       33.69     16.26 o 
   4   3  11     3134.46     3127.83     94.31 o 
   5   3  11      374.71      407.30     37.28 o 
   6   3  11      785.18      724.74     49.29 o 
   7   3  11       83.26       89.57     23.01 o 
   8   3  11        4.02       18.58     17.68 o 
   9   3  11      254.16      253.89     43.66 o 
  10   3  11      117.15      118.77     26.64 o 
 -15   4  11       25.51      -22.51     30.45 o 
 -14   4  11      319.89      407.68     59.75 o 
 -13   4  11      890.17      831.18     79.83 o 
 -12   4  11      161.58      228.61     47.82 o 
 -11   4  11      566.81      680.50     70.55 o 
 -10   4  11      411.36      460.94     59.00 o 
  -9   4  11       51.05       31.46     11.42 o 
  -8   4  11       19.25       20.26     49.91 o 
  -7   4  11      392.46      385.87     29.03 o 
  -6   4  11       69.68       81.24     18.47 o 
  -5   4  11      167.35      168.37     13.45 o 
  -4   4  11       29.58       53.32     12.02 o 
  -3   4  11      313.99      302.41     20.68 o 
  -2   4  11     1003.40      969.49     49.90 o 
  -1   4  11      749.52      757.93     44.72 o 
   0   4  11     1003.42      953.22     50.48 o 
   1   4  11     3203.26     3198.41     50.77 o 
   2   4  11      558.15      507.87     24.97 o 
   3   4  11     7850.34     7708.30    102.99 o 
   4   4  11       67.49       53.45     13.03 o 
   5   4  11     3523.42     3492.45     76.22 o 
   6   4  11        0.60      -10.81     12.15 o 
   7   4  11     1121.43     1068.56     46.71 o 
   8   4  11       17.41       12.41     12.66 o 
   9   4  11       34.67       35.37     16.13 o 
 -14   5  11        3.85       20.63     29.66 o 
 -13   5  11       28.89       22.41     35.99 o 
 -12   5  11      728.49      787.47     82.69 o 
 -11   5  11       41.94       56.71     41.47 o 
 -10   5  11      305.56      350.13     53.73 o 
  -9   5  11      282.08      302.71     48.15 o 
  -8   5  11       24.44        8.91     12.72 o 
  -7   5  11        2.09       -9.20     14.35 o 
  -6   5  11        8.93       31.95     13.58 o 
  -5   5  11      738.63      798.11     44.89 o 
  -4   5  11      146.54      155.40     25.86 o 
  -3   5  11     3717.47     3702.26     95.25 o 
  -2   5  11      567.08      600.61     41.30 o 
  -1   5  11      872.53      862.03     57.24 o 
   0   5  11      159.31      136.89     24.40 o 
   1   5  11      142.26      111.27     22.42 o 
   2   5  11     1125.43     1147.04     56.91 o 
   3   5  11       66.53       95.27     14.47 o 
   4   5  11     3444.99     3368.87     72.34 o 
   5   5  11       54.49       44.97     14.13 o 
   6   5  11     2523.39     2501.55     68.47 o 
   7   5  11      286.51      255.32     24.35 o 
   8   5  11       76.61       68.22     16.46 o 
   9   5  11      248.97      256.65     26.71 o 
 -14   6  11       40.69       34.71     37.91 o 
 -13   6  11      190.32      178.74     46.75 o 
 -12   6  11       58.93       88.81     41.80 o 
 -11   6  11      751.02      760.56     80.25 o 
 -10   6  11       99.89       87.07     36.35 o 
  -9   6  11        9.70        1.41     15.24 o 
  -8   6  11       22.06       23.32     15.44 o 
  -7   6  11      587.39      567.85     36.99 o 
  -6   6  11      116.15      150.41     22.32 o 
  -5   6  11     5366.51     5293.38    139.34 o 
  -4   6  11      960.86      971.34     71.19 o 
  -3   6  11      261.12      319.49     32.97 o 
  -2   6  11      131.21      175.66     51.95 o 
  -1   6  11      264.76      273.66     29.85 o 
   0   6  11       87.29       94.47     20.50 o 
   1   6  11       38.73      -13.51     23.59 o 
   2   6  11      138.81      112.64     20.01 o 
   3   6  11      637.16      684.42     45.39 o 
   4   6  11       16.70       45.29     19.30 o 
   5   6  11     1316.79     1398.06     66.82 o 
   6   6  11       12.34       17.84     15.89 o 
   7   6  11      153.11      151.66     27.53 o 
   8   6  11       17.09       15.23     27.95 o 
 -13   7  11       76.75      104.27     43.66 o 
 -12   7  11       82.12      210.36     56.67 o 
 -11   7  11      260.28      317.20     59.58 o 
 -10   7  11      159.62      167.72     45.27 o 
  -9   7  11      705.02      713.99     75.65 o 
  -8   7  11       55.14       32.05     35.19 o 
  -7   7  11      646.31      714.23     74.21 o 
  -6   7  11      572.80      563.02     37.44 o 
  -5   7  11     3033.96     3144.82    256.76 o 
  -4   7  11        0.82       21.71     33.93 o 
  -3   7  11     2928.01     2847.73    103.55 o 
  -2   7  11        1.91        4.16     34.43 o 
  -1   7  11     1276.42     1212.04     87.68 o 
   0   7  11       13.93        3.00     17.79 o 
   1   7  11      419.49      378.27     53.87 o 
   2   7  11      347.21      289.54     25.87 o 
   3   7  11      519.00      512.45     41.09 o 
   4   7  11      989.81     1062.48     58.40 o 
   5   7  11       27.83       37.10     17.98 o 
   6   7  11       13.01        2.27     14.88 o 
   7   7  11        5.75       32.20     25.10 o 
 -11   8  11       44.20      -11.69     38.62 o 
 -10   8  11      889.85     1004.57     94.84 o 
  -9   8  11      204.63      190.29     45.48 o 
  -8   8  11      972.51     1117.59     96.11 o 
  -7   8  11       32.29       76.14     36.78 o 
  -6   8  11      866.19     1016.70     88.32 o 
  -5   8  11      235.51      247.14     52.82 o 
  -4   8  11     1382.74     1500.41    112.83 o 
  -3   8  11       54.64       93.25     53.84 o 
  -2   8  11     1593.50     1726.72    191.92 o 
  -1   8  11      106.32      106.71     22.69 o 
   0   8  11      244.22      257.14     30.98 o 
   1   8  11       38.95       15.12     23.98 o 
   2   8  11      260.90      252.64     24.58 o 
   3   8  11      241.60      319.86     34.28 o 
   4   8  11      127.65      137.57     24.62 o 
   5   8  11      594.17      596.98     51.12 o 
 -10   9  11       39.84       52.88     41.88 o 
  -9   9  11       37.29       51.82     40.16 o 
  -8   9  11      125.07       95.67     45.15 o 
  -7   9  11        7.13       17.12     36.87 o 
  -6   9  11        0.11       44.23     42.89 o 
  -5   9  11      281.65      275.75     56.79 o 
  -4   9  11       55.01       63.73     40.23 o 
  -3   9  11      539.52      558.33     70.31 o 
  -2   9  11       37.49       34.68     19.74 o 
  -1   9  11      106.09       99.82     22.89 o 
   0   9  11      189.46      155.61     27.49 o 
   1   9  11      345.80      314.83     36.54 o 
   2   9  11       20.62       -8.22     20.51 o 
   3   9  11       21.73       13.96     25.38 o 
   4   9  11       94.31      141.07     48.86 o 
  -7  10  11       52.07       82.22     42.72 o 
  -6  10  11      248.47      204.60     49.37 o 
  -5  10  11      299.78      396.85     69.50 o 
  -4  10  11      409.10      465.34     69.25 o 
  -3  10  11      383.94      467.86     69.51 o 
  -2  10  11       31.66       36.54     30.07 o 
  -1  10  11      199.02      233.99     50.71 o 
   0  10  11      126.41      105.04     39.44 o 
   1  10  11       16.74       23.47     30.57 o 
 -16   0  12      195.44      228.36     30.28 o 
 -14   0  12      275.63      353.14     35.04 o 
 -12   0  12     1649.47     1764.09     63.77 o 
 -10   0  12      364.86      314.19     43.22 o 
  -8   0  12      227.92      238.45     39.85 o 
  -6   0  12       10.58        5.45     22.39 o 
  -4   0  12      302.80      302.78     19.88 o 
  -2   0  12     3276.29     3258.23    115.71 o 
   0   0  12     1099.53     1151.93     76.79 o 
   2   0  12      108.21      109.20     32.59 o 
   4   0  12     1531.96     1723.60    103.07 o 
   6   0  12     4934.98     4967.25    187.04 o 
   8   0  12     2754.65     2600.94    139.75 o 
 -16   1  12      139.59      155.68     31.67 o 
 -15   1  12      765.51      761.34     36.68 o 
 -14   1  12       40.10       55.07     13.00 o 
 -13   1  12     1846.94     1941.09     49.08 o 
 -12   1  12      197.90      197.57     20.16 o 
 -11   1  12     2032.70     2101.66     54.42 o 
 -10   1  12      163.21      134.10     36.42 o 
  -9   1  12      240.96      271.94     42.76 o 
  -8   1  12        2.71       10.07     17.18 o 
  -7   1  12        5.86        0.38     15.98 o 
  -6   1  12      144.16      161.18     25.16 o 
  -5   1  12      573.94      583.16     26.21 o 
  -4   1  12      158.75      162.57     20.01 o 
  -3   1  12      427.16      420.16     30.44 o 
  -2   1  12      109.66       88.33     23.34 o 
  -1   1  12      650.91      589.27     50.04 o 
   0   1  12       46.88       46.27     17.03 o 
   1   1  12      235.39      252.28     28.66 o 
   2   1  12        1.17        5.33     17.54 o 
   3   1  12       62.95       65.17     21.87 o 
   4   1  12       10.39        5.15     16.16 o 
   5   1  12     1525.34     1568.30     71.39 o 
   6   1  12      709.85      725.32     51.74 o 
   7   1  12      893.56      958.55     59.99 o 
   8   1  12      690.70      642.27     51.22 o 
   9   1  12      410.30      500.01     47.15 o 
 -15   2  12        0.42       11.34     17.17 o 
 -14   2  12      571.24      624.46     44.71 o 
 -13   2  12      350.07      388.36     35.65 o 
 -12   2  12      587.49      658.88     43.25 o 
 -11   2  12      277.06      275.04     21.65 o 
 -10   2  12       55.81       58.21     11.52 o 
  -9   2  12     1317.09     1288.43     52.85 o 
  -8   2  12        7.60      -10.57     16.82 o 
  -7   2  12      323.38      357.95     29.92 o 
  -6   2  12      417.35      444.41     31.48 o 
  -5   2  12     2398.11     2429.30     91.48 o 
  -4   2  12      302.25      287.90     53.51 o 
  -3   2  12     4115.58     4020.35     97.79 o 
  -2   2  12      103.80       91.47     21.44 o 
  -1   2  12      591.57      563.68     37.96 o 
   0   2  12       70.32       69.45     27.89 o 
   1   2  12      123.41      154.08     27.37 o 
   2   2  12      133.65      114.59     23.15 o 
   3   2  12      807.10      768.35     48.70 o 
   4   2  12      261.04      263.33     31.52 o 
   5   2  12      212.54      209.51     30.77 o 
   6   2  12     1377.48     1399.60     69.61 o 
   7   2  12        8.87       -3.83     18.59 o 
   8   2  12      594.27      636.05     51.34 o 
   9   2  12       95.60       72.28     41.83 o 
 -15   3  12       72.95       65.16     34.81 o 
 -14   3  12       13.96       11.84     31.68 o 
 -13   3  12      293.22      347.40     58.69 o 
 -12   3  12       50.01       70.41     39.91 o 
 -11   3  12      836.36      807.15     46.14 o 
 -10   3  12     2027.59     1946.83     63.65 o 
  -9   3  12      173.03      172.73     21.41 o 
  -8   3  12     1500.08     1501.18     52.88 o 
  -7   3  12        3.52       -0.04     14.02 o 
  -6   3  12     1913.96     1901.34     58.04 o 
  -5   3  12        2.87      -10.23     30.74 o 
  -4   3  12     7528.80     7514.05    136.33 o 
  -3   3  12       25.54       49.42     37.82 o 
  -2   3  12     6890.31     6687.25    129.34 o 
  -1   3  12      169.12      109.13     54.65 o 
   0   3  12     1076.21      998.73     44.85 o 
   1   3  12      751.94      757.10     28.24 o 
   2   3  12     1105.10     1191.73     58.27 o 
   3   3  12        0.53      -13.90     17.09 o 
   4   3  12      340.17      328.44     35.24 o 
   5   3  12      342.28      372.75     36.16 o 
   6   3  12        3.11       -2.37     15.47 o 
   7   3  12      934.76      941.78     58.90 o 
   8   3  12       25.00       18.13     25.63 o 
   9   3  12       12.90        3.34     17.36 o 
 -15   4  12        0.94       44.96     37.07 o 
 -14   4  12       20.69       51.60     35.56 o 
 -13   4  12      295.25      348.26     58.26 o 
 -12   4  12      316.87      295.25     54.03 o 
 -11   4  12      163.01      190.20     46.22 o 
 -10   4  12      163.95       95.59     31.09 o 
  -9   4  12        4.21      -22.84     32.62 o 
  -8   4  12      917.81      874.05     36.45 o 
  -7   4  12      227.47      258.63     47.26 o 
  -6   4  12      255.30      273.77     28.94 o 
  -5   4  12     2398.10     2391.73     77.10 o 
  -4   4  12      415.67      421.45     35.75 o 
  -3   4  12     7225.83     7026.69    182.90 o 
  -2   4  12      726.46      685.61     44.50 o 
  -1   4  12     1616.94     1682.47     67.20 o 
   0   4  12       30.90       13.59     18.29 o 
   1   4  12        5.97       -0.86      6.95 o 
   2   4  12     3114.78     3092.43     61.21 o 
   3   4  12      264.01      285.14     21.75 o 
   4   4  12      108.02      102.45     26.42 o 
   5   4  12      118.51      105.15     17.01 o 
   6   4  12      788.45      797.23     40.00 o 
   7   4  12      566.48      547.92     35.46 o 
   8   4  12      266.17      253.69     26.66 o 
 -14   5  12      105.91      198.88     53.43 o 
 -13   5  12       32.60       42.78     34.01 o 
 -12   5  12       66.51      198.20     48.56 o 
 -11   5  12     1279.54     1044.43     90.75 o 
 -10   5  12       30.70       17.44     29.07 o 
  -9   5  12      514.87      511.97     61.38 o 
  -8   5  12       33.10       19.16     12.31 o 
  -7   5  12      674.85      689.80     42.34 o 
  -6   5  12        6.07       16.27     27.92 o 
  -5   5  12     2991.96     2925.62    100.46 o 
  -4   5  12     2161.90     2315.10     77.87 o 
  -3   5  12     2007.61     1968.30     73.69 o 
  -2   5  12      962.43     1084.97     83.62 o 
  -1   5  12      192.57      195.53     28.11 o 
   0   5  12      212.08      181.26     25.56 o 
   1   5  12       52.76       31.93     20.02 o 
   2   5  12       69.20       70.58     19.08 o 
   3   5  12      316.40      367.92     36.04 o 
   4   5  12        2.61        4.52     16.36 o 
   5   5  12        1.60       -4.60     16.30 o 
   6   5  12      953.28      975.93     59.82 o 
   7   5  12       18.86       -0.77     17.26 o 
   8   5  12      145.18      148.89     28.67 o 
 -13   6  12        4.94       32.66     40.27 o 
 -12   6  12      158.37      250.59     53.63 o 
 -11   6  12      122.87       -5.71     40.29 o 
 -10   6  12       32.96       -3.10     33.27 o 
  -9   6  12      358.22      356.32     56.66 o 
  -8   6  12       87.91       87.92     19.13 o 
  -7   6  12        2.50        7.47     14.50 o 
  -6   6  12     1121.56     1091.55     54.30 o 
  -5   6  12     2754.77     2955.63    238.78 o 
  -4   6  12     3102.87     3083.33    135.80 o 
  -3   6  12     6152.62     6518.55    496.98 o 
  -2   6  12      957.79      889.30     52.23 o 
  -1   6  12     1664.74     1660.69     79.87 o 
   0   6  12      729.92      698.32     47.94 o 
   1   6  12        1.78      -22.59     32.96 o 
   2   6  12     2023.22     1969.11     77.88 o 
   3   6  12       95.54      112.70     25.12 o 
   4   6  12     1449.28     1419.87     68.97 o 
   5   6  12      123.18      120.57     24.50 o 
   6   6  12      673.84      561.22     90.00 o 
   7   6  12        2.99      -17.70     17.70 o 
 -12   7  12       10.81      -38.06     46.24 o 
 -11   7  12     1315.83     1300.27    108.30 o 
 -10   7  12        9.83      -28.04     35.32 o 
  -9   7  12      824.48      846.83     83.83 o 
  -8   7  12        0.92       25.08     35.77 o 
  -7   7  12      103.88       46.37     35.14 o 
  -6   7  12      670.03      648.46     42.28 o 
  -5   7  12      238.98      249.91     59.86 o 
  -4   7  12     1006.99     1184.05    130.91 o 
  -3   7  12       11.34       50.05     44.51 o 
  -2   7  12     1060.20     1055.85     99.70 o 
  -1   7  12       66.22       51.22     22.72 o 
   0   7  12      118.59      109.45     24.66 o 
   1   7  12       70.42       40.33     39.77 o 
   2   7  12      333.80      283.19     31.47 o 
   3   7  12      205.90      217.20     29.28 o 
   4   7  12       70.52       65.10     20.38 o 
   5   7  12      462.93      476.53     42.82 o 
   6   7  12       11.11       -0.37     27.38 o 
 -11   8  12      202.25      163.69     50.60 o 
 -10   8  12      422.18      489.57     73.65 o 
  -9   8  12      237.57      285.56     55.39 o 
  -8   8  12       86.05       96.34     37.97 o 
  -7   8  12      202.12      197.50     47.54 o 
  -6   8  12      778.02      855.57     86.25 o 
  -5   8  12        5.80       45.98     39.84 o 
  -4   8  12      927.09      846.55    132.36 o 
  -3   8  12      519.32      522.81     83.04 o 
  -2   8  12        7.63        7.17     17.67 o 
  -1   8  12      236.26      251.05     31.65 o 
   0   8  12      142.82      135.55     25.13 o 
   1   8  12      588.28      551.59     45.80 o 
   2   8  12      139.42      160.78     26.06 o 
   3   8  12       37.91       35.95     16.79 o 
   4   8  12      273.17      190.74     45.26 o 
  -9   9  12       22.06       48.86     40.68 o 
  -8   9  12      309.57      312.45     61.05 o 
  -7   9  12        8.37       46.46     39.68 o 
  -6   9  12      290.95      296.52     57.73 o 
  -5   9  12       14.18      -10.59     37.15 o 
  -4   9  12        2.03       41.12     35.37 o 
  -3   9  12       56.56       88.65     43.42 o 
  -2   9  12       51.56       61.54     21.08 o 
  -1   9  12      695.34      755.51     52.94 o 
   0   9  12      224.79      257.09     33.61 o 
   1   9  12      290.54      247.92     34.71 o 
   2   9  12      201.53      164.48     40.08 o 
  -4  10  12        0.70       38.10     37.05 o 
  -3  10  12       73.84      137.67     51.26 o 
  -2  10  12      139.25       99.60     40.20 o 
 -14   0  13      149.82      210.47     43.49 o 
 -12   0  13      201.61      187.73     36.61 o 
 -10   0  13     1105.08     1177.82     77.27 o 
  -8   0  13      211.10      232.76     39.07 o 
  -6   0  13      303.90      333.37     47.09 o 
  -4   0  13       10.43       20.97      9.10 o 
  -2   0  13     5985.62     5957.40    179.71 o 
   0   0  13     1284.67     1253.79     84.64 o 
   2   0  13      612.26      638.60     63.49 o 
   4   0  13     1089.68     1118.20     85.77 o 
   6   0  13      496.53      627.48     73.91 o 
   8   0  13       52.61       32.48     29.63 o 
 -15   1  13       41.70       80.51     28.57 o 
 -14   1  13       46.08      106.02     25.47 o 
 -13   1  13       27.70       13.35     19.39 o 
 -12   1  13      110.79       72.87     19.28 o 
 -11   1  13      956.83      889.04     48.70 o 
 -10   1  13       96.82      129.12     22.57 o 
  -9   1  13     4161.40     4003.02     97.37 o 
  -8   1  13      184.35      188.15     24.91 o 
  -7   1  13      283.97      280.92     30.08 o 
  -6   1  13      211.45      286.84     28.47 o 
  -5   1  13        9.97       36.17     17.51 o 
  -4   1  13       36.70       34.55     18.70 o 
  -3   1  13     1237.88     1217.13     30.09 o 
  -2   1  13      413.02      357.84     40.82 o 
  -1   1  13     1460.19     1465.38     64.02 o 
   0   1  13      342.81      353.74     33.95 o 
   1   1  13     1233.38     1131.99     58.53 o 
   2   1  13      492.82      470.64     39.35 o 
   3   1  13      831.93      827.58     52.34 o 
   4   1  13     2166.55     2214.76     85.23 o 
   5   1  13       36.33       12.36     20.43 o 
   6   1  13      500.41      494.37     44.71 o 
   7   1  13      213.47      218.31     34.00 o 
   8   1  13       30.86       54.95     22.70 o 
 -15   2  13      116.94       76.85     39.46 o 
 -14   2  13       51.32      110.28     39.59 o 
 -13   2  13      668.26      681.89     45.37 o 
 -12   2  13        8.99      -20.09     34.65 o 
 -11   2  13      356.87      348.74     31.61 o 
 -10   2  13      512.78      451.12     35.77 o 
  -9   2  13      659.89      627.29     39.60 o 
  -8   2  13     1616.93     1618.95     60.01 o 
  -7   2  13      206.12      215.79     25.29 o 
  -6   2  13        3.46      -11.25     14.89 o 
  -5   2  13      157.30      175.09     51.92 o 
  -4   2  13      869.02      911.13     49.29 o 
  -3   2  13       12.68       19.64     19.40 o 
  -2   2  13     2848.04     2925.88    167.87 o 
  -1   2  13       95.06       70.31     34.26 o 
   0   2  13      644.76      635.45     59.29 o 
   1   2  13     1639.77     1678.21     74.87 o 
   2   2  13      294.84      241.51     29.49 o 
   3   2  13      386.41      366.77     36.44 o 
   4   2  13     1864.59     1817.83     78.05 o 
   5   2  13      180.55      153.29     27.34 o 
   6   2  13      175.23      184.36     30.24 o 
   7   2  13      102.90       86.95     24.72 o 
   8   2  13        1.76        5.39     20.47 o 
 -15   3  13        7.26      119.33     46.56 o 
 -14   3  13       74.71      168.62     49.61 o 
 -13   3  13       10.97       69.97     42.91 o 
 -12   3  13     2040.51     1918.81    116.65 o 
 -11   3  13      788.30      728.59     72.14 o 
 -10   3  13     2371.31     2384.68     72.26 o 
  -9   3  13      325.28      333.35     28.95 o 
  -8   3  13      767.82      784.22     40.92 o 
  -7   3  13      523.98      535.30     32.90 o 
  -6   3  13      981.79      916.66     42.99 o 
  -5   3  13      694.70      722.68     64.93 o 
  -4   3  13     1488.89     1512.63     64.63 o 
  -3   3  13       29.43       45.14     20.52 o 
  -2   3  13      114.94       88.69     26.41 o 
  -1   3  13      521.75      520.14     39.28 o 
   0   3  13      567.70      562.67     41.02 o 
   1   3  13     1386.83     1315.03     84.67 o 
   2   3  13      282.78      260.61     55.61 o 
   3   3  13      261.42      262.57     31.27 o 
   4   3  13      146.54      132.54     25.38 o 
   5   3  13        2.07       -4.26     19.09 o 
   6   3  13      230.31      252.69     34.91 o 
   7   3  13        6.47        7.48     19.16 o 
   8   3  13        4.65      -12.81     18.70 o 
 -14   4  13       95.17       90.86     39.69 o 
 -13   4  13       43.18      139.40     48.96 o 
 -12   4  13        0.53      -39.78     40.48 o 
 -11   4  13     2279.80     2284.19    128.37 o 
 -10   4  13      152.39      100.09     34.74 o 
  -9   4  13      910.71      896.49     80.01 o 
  -8   4  13      122.74      121.64     37.51 o 
  -7   4  13      288.48      279.77     30.67 o 
  -6   4  13     2261.81     2223.56     77.92 o 
  -5   4  13      141.61      167.30     26.52 o 
  -4   4  13     1838.39     1812.94     71.86 o 
  -3   4  13       15.08       39.51     19.30 o 
  -2   4  13       37.76       21.42     16.74 o 
  -1   4  13     2303.70     2258.05     80.76 o 
   0   4  13      289.28      190.35     65.74 o 
   1   4  13      181.40      209.46     28.50 o 
   2   4  13        0.51        2.20     16.34 o 
   3   4  13      657.24      720.94     50.11 o 
   4   4  13       84.84       79.70     32.32 o 
   5   4  13      744.86      705.49     51.22 o 
   6   4  13       21.00       49.44     22.31 o 
   7   4  13      360.30      361.20     41.43 o 
 -13   5  13      132.06       89.01     45.08 o 
 -12   5  13     1187.58     1157.40     98.31 o 
 -11   5  13       18.73      -26.86     35.11 o 
 -10   5  13     1454.18     1524.16    109.10 o 
  -9   5  13        4.65       -9.69     13.75 o 
  -8   5  13      220.13      217.29     34.24 o 
  -7   5  13      155.58      146.51     23.66 o 
  -6   5  13      481.96      524.25     40.38 o 
  -5   5  13        7.18       15.05     19.62 o 
  -4   5  13       28.33       20.72     54.48 o 
  -3   5  13        3.08        7.97     17.32 o 
  -2   5  13     1756.30     1765.42     73.07 o 
  -1   5  13      106.44       59.94     30.40 o 
   0   5  13     2707.56     2723.16     92.69 o 
   1   5  13      126.20      119.99     24.18 o 
   2   5  13     1160.48     1199.54     62.56 o 
   3   5  13       49.95       52.54     20.71 o 
   4   5  13      897.00      847.91     55.93 o 
   5   5  13       57.61       45.21     20.94 o 
   6   5  13      152.17      152.85     27.10 o 
 -13   6  13      115.34       66.71     39.10 o 
 -12   6  13        0.09      -43.50     43.50 o 
 -11   6  13     1799.78     1781.43    121.56 o 
 -10   6  13        0.53      -16.38     33.90 o 
  -9   6  13     1292.54     1223.52     98.90 o 
  -8   6  13      141.02      152.48     23.94 o 
  -7   6  13       64.26       62.23     22.64 o 
  -6   6  13      136.04      181.94     27.70 o 
  -5   6  13      498.16      550.47     55.83 o 
  -4   6  13     1448.11     1424.72    105.64 o 
  -3   6  13      689.34      700.99     47.97 o 
  -2   6  13      476.89      446.45     69.46 o 
  -1   6  13      523.80      539.46     43.24 o 
   0   6  13       15.73        9.05     21.81 o 
   1   6  13      854.25      886.61     45.03 o 
   2   6  13       29.43       30.58     17.15 o 
   3   6  13       12.32       19.29     15.01 o 
   4   6  13       73.41       65.72     21.34 o 
   5   6  13      181.17      195.63     29.82 o 
   6   6  13      345.02      300.37     37.19 o 
 -11   7  13       18.24      -11.82     30.92 o 
 -10   7  13      169.81      243.77     55.98 o 
  -9   7  13      439.54      462.92     62.93 o 
  -8   7  13        2.38       43.75     38.83 o 
  -7   7  13      575.65      635.29     76.49 o 
  -6   7  13      108.78      113.52     23.41 o 
  -5   7  13     1286.91     1372.55     64.05 o 
  -4   7  13      306.21      343.63     59.19 o 
  -3   7  13      938.03     1040.19     96.41 o 
  -2   7  13      176.03      159.57     28.05 o 
  -1   7  13      662.78      660.41     48.75 o 
   0   7  13      127.21      141.33     26.70 o 
   1   7  13      362.10      421.29     32.57 o 
   2   7  13       11.41       -2.21     16.57 o 
   3   7  13      290.54      337.22     37.16 o 
   4   7  13        0.23      -12.24     25.31 o 
 -10   8  13      281.95      356.11     65.98 o 
  -9   8  13       53.80       56.22     36.03 o 
  -8   8  13      504.99      652.60     79.96 o 
  -7   8  13        0.07       -3.02     34.25 o 
  -6   8  13     1576.59     1510.97    113.91 o 
  -5   8  13       93.83      149.00     51.04 o 
  -4   8  13     1831.69     1806.01    182.59 o 
  -3   8  13        0.36        0.87     25.85 o 
  -2   8  13     1342.31     1414.91     69.92 o 
  -1   8  13      333.21      352.39     38.89 o 
   0   8  13      202.83      184.08     34.06 o 
   1   8  13       72.54       46.57     18.15 o 
   2   8  13      271.82      246.72     36.53 o 
   3   8  13       22.64       30.72     19.02 o 
  -7   9  13       14.82      -20.54     34.08 o 
  -6   9  13       37.12       47.16     36.05 o 
  -5   9  13        3.23       56.69     39.19 o 
  -4   9  13        4.37       35.24     43.31 o 
  -3   9  13      146.67      270.20     54.83 o 
  -2   9  13       51.63       46.90     34.46 o 
  -1   9  13       15.95       16.45     22.34 o 
   0   9  13      454.35      450.35     53.36 o 
 -14   0  14       85.38       64.98     28.77 o 
 -12   0  14      102.61      111.35     34.93 o 
 -10   0  14      320.32      373.08     48.65 o 
  -8   0  14      113.69      136.76     32.70 o 
  -6   0  14       79.42      133.81     35.21 o 
  -4   0  14     1170.20     1057.79     72.09 o 
  -2   0  14     1075.34     1132.06     83.79 o 
   0   0  14       41.62       13.13     25.65 o 
   2   0  14      815.35      951.06     80.72 o 
   4   0  14     1397.09     1492.47    107.70 o 
   6   0  14      836.19      919.42     87.71 o 
 -15   1  14      462.50      520.67     66.90 o 
 -14   1  14        2.93      -21.49     21.49 o 
 -13   1  14      130.76       95.03     21.21 o 
 -12   1  14      322.23      325.84     32.40 o 
 -11   1  14      393.28      432.19     36.66 o 
 -10   1  14       44.45       30.45     18.57 o 
  -9   1  14      726.49      742.63     44.31 o 
  -8   1  14       25.79       27.91     37.34 o 
  -7   1  14      381.88      348.39     32.28 o 
  -6   1  14      723.12      703.16     45.81 o 
  -5   1  14     1512.84     1512.47    104.56 o 
  -4   1  14       10.42      -10.31     31.98 o 
  -3   1  14      180.26      159.89     24.96 o 
  -2   1  14       38.78        5.38     49.00 o 
  -1   1  14      562.11      508.24     42.01 o 
   0   1  14      186.63      184.27     27.38 o 
   1   1  14      277.24      280.88     41.40 o 
   2   1  14        1.27       -0.75     18.34 o 
   3   1  14      665.14      726.32     51.69 o 
   4   1  14       83.44       55.25     34.18 o 
   5   1  14     4746.10     4879.98    212.05 o 
   6   1  14      265.32      223.18     34.93 o 
   7   1  14     1547.18     1579.89     81.38 o 
 -14   2  14      118.24       31.48     30.26 o 
 -13   2  14      234.08      167.90     41.81 o 
 -12   2  14      727.57      680.13     69.10 o 
 -11   2  14      440.87      389.94     35.36 o 
 -10   2  14     1200.86     1179.35     55.77 o 
  -9   2  14      237.10      257.06     29.58 o 
  -8   2  14        8.07       10.38     15.78 o 
  -7   2  14      537.73      540.87     37.10 o 
  -6   2  14        2.91       11.31     47.14 o 
  -5   2  14      529.72      495.93     44.43 o 
  -4   2  14      736.92      732.74     46.35 o 
  -3   2  14     2087.62     2086.71     77.08 o 
  -2   2  14      157.40      152.24     33.41 o 
  -1   2  14     1095.79     1088.70    107.78 o 
   0   2  14      728.64      818.60     51.48 o 
   1   2  14       12.54      -10.67     16.14 o 
   2   2  14      152.98      136.88     27.21 o 
   3   2  14       47.17       37.44     38.53 o 
   4   2  14      275.43      305.72     48.82 o 
   5   2  14        1.67       -3.99     40.37 o 
   6   2  14      949.35     1017.11     64.39 o 
   7   2  14        3.46       12.69     19.47 o 
 -14   3  14       79.62       45.29     29.48 o 
 -13   3  14       61.45       -5.96     34.41 o 
 -12   3  14       60.47       43.03     37.99 o 
 -11   3  14        6.65        1.47     32.17 o 
 -10   3  14      708.75      649.46     68.19 o 
  -9   3  14        4.43       17.82     15.06 o 
  -8   3  14     3631.88     3531.37     88.32 o 
  -7   3  14        8.04       -5.11     17.00 o 
  -6   3  14     1952.55     2025.48     76.24 o 
  -5   3  14       14.79       17.50     17.68 o 
  -4   3  14     2645.66     2610.59     87.67 o 
  -3   3  14      278.48      269.91     31.80 o 
  -2   3  14     2941.92     2951.97     93.87 o 
  -1   3  14      112.96       64.57     42.46 o 
   0   3  14     1330.86     1408.85     66.61 o 
   1   3  14       48.67       53.90     19.34 o 
   2   3  14      296.53      283.67     34.60 o 
   3   3  14       77.97       93.79     23.46 o 
   4   3  14      675.33      706.51     52.62 o 
   5   3  14      421.85      424.23     41.85 o 
   6   3  14       17.32        6.70     18.75 o 
   7   3  14      255.51      295.45     38.64 o 
 -13   4  14      422.74      352.06     57.60 o 
 -12   4  14      674.31      553.80     68.95 o 
 -11   4  14       12.41       23.27     30.72 o 
 -10   4  14        7.39       -8.71     30.91 o 
  -9   4  14      812.23      871.98     80.36 o 
  -8   4  14       16.82       20.85     33.74 o 
  -7   4  14      636.34      663.40     45.55 o 
  -6   4  14        5.54       22.39     18.60 o 
  -5   4  14      522.77      512.08     41.66 o 
  -4   4  14       74.37       82.91     23.90 o 
  -3   4  14     1261.15     1171.21     60.58 o 
  -2   4  14      137.54      106.13     37.31 o 
  -1   4  14      164.41      131.77     23.82 o 
   0   4  14      516.38      490.22     51.73 o 
   1   4  14       22.58       14.46     15.13 o 
   2   4  14       35.30       36.22     21.06 o 
   3   4  14      105.59      114.58     29.23 o 
   4   4  14      171.00      155.09     29.49 o 
   5   4  14      124.50      131.99     28.57 o 
   6   4  14      286.68      281.95     35.93 o 
 -13   5  14      113.12      158.83     48.29 o 
 -12   5  14      348.58      333.84     59.42 o 
 -11   5  14       40.85       62.92     40.33 o 
 -10   5  14       25.93       13.52     21.68 o 
  -9   5  14       58.17       86.79     20.36 o 
  -8   5  14      742.19      732.13     48.45 o 
  -7   5  14        7.81       24.50     27.96 o 
  -6   5  14      512.10      554.02     42.86 o 
  -5   5  14      409.42      346.93     35.93 o 
  -4   5  14      728.56      761.92     49.53 o 
  -3   5  14       90.60       76.25     22.98 o 
  -2   5  14      686.27      688.71     48.53 o 
  -1   5  14      241.51      218.36     29.46 o 
   0   5  14        3.29       -7.78     22.83 o 
   1   5  14      255.26      242.17     31.60 o 
   2   5  14        3.93      -18.72     18.72 o 
   3   5  14       28.48       20.89     18.63 o 
   4   5  14      350.86      358.53     39.06 o 
   5   5  14       11.33       -0.35     17.59 o 
 -12   6  14      238.58      199.85     48.08 o 
 -11   6  14       36.37       42.72     36.64 o 
 -10   6  14      574.13      631.37     77.86 o 
  -9   6  14      840.61      902.04     87.99 o 
  -8   6  14      117.20      173.20     26.53 o 
  -7   6  14     1205.65     1304.17     64.04 o 
  -6   6  14      502.73      456.27     39.70 o 
  -5   6  14      787.48      808.78     89.28 o 
  -4   6  14       42.75       37.32     24.96 o 
  -3   6  14     1009.04     1086.31     60.99 o 
  -2   6  14      258.35      253.20     31.57 o 
  -1   6  14      233.92      240.50     42.37 o 
   0   6  14      836.67      803.50     54.21 o 
   1   6  14       11.83       58.10     22.03 o 
   2   6  14      308.45      319.72     36.02 o 
   3   6  14      245.60      264.46     34.87 o 
   4   6  14      313.37      311.56     37.89 o 
 -10   7  14      369.83      434.36     70.37 o 
  -9   7  14      343.53      432.94     68.56 o 
  -8   7  14      439.08      482.64     67.74 o 
  -7   7  14      623.69      502.49     67.48 o 
  -6   7  14      245.15      289.93     49.97 o 
  -5   7  14      486.50      517.12     78.06 o 
  -4   7  14      670.84      687.97     64.41 o 
  -3   7  14        1.13       -0.45     16.28 o 
  -2   7  14      189.01      218.10     32.65 o 
  -1   7  14      158.14      197.00     59.34 o 
   0   7  14      123.36       84.77     30.23 o 
   1   7  14      135.43      137.23     27.02 o 
   2   7  14        2.84       14.16     17.93 o 
   3   7  14       49.74       61.68     21.20 o 
  -8   8  14      170.27      197.37     53.16 o 
  -7   8  14      132.04      130.95     52.08 o 
  -6   8  14       79.44       68.38     44.29 o 
  -5   8  14       22.02       56.73     37.23 o 
  -4   8  14      231.56      227.55     45.35 o 
  -3   8  14       51.31       57.22     20.29 o 
  -2   8  14       10.19       33.82     20.03 o 
  -1   8  14      178.31      210.24     40.16 o 
   0   8  14       59.26       37.24     49.33 o 
   1   8  14      434.73      450.02     36.00 o 
 -14   0  15        3.05       -1.36     28.92 o 
 -12   0  15     1610.76     1582.94     97.63 o 
 -10   0  15      151.70      253.81     46.12 o 
  -8   0  15       31.20       51.69     31.20 o 
  -6   0  15      258.73      206.44     38.00 o 
  -4   0  15       55.41       49.82     21.98 o 
  -2   0  15     2347.40     2412.97    124.59 o 
   0   0  15      376.90      387.94     53.58 o 
   2   0  15        8.92        4.29     29.76 o 
   4   0  15      102.54       59.09     31.07 o 
   6   0  15       69.67      103.13     38.03 o 
 -14   1  15      112.37       82.17     36.78 o 
 -13   1  15       23.18       29.23     20.14 o 
 -12   1  15       87.31       97.78     24.05 o 
 -11   1  15      118.83      153.26     26.31 o 
 -10   1  15      358.24      397.13     40.47 o 
  -9   1  15        1.89       -5.58     21.85 o 
  -8   1  15       90.65      100.03     25.28 o 
  -7   1  15      117.67      125.58     23.47 o 
  -6   1  15      286.26      281.55     29.35 o 
  -5   1  15      295.14      276.88     28.45 o 
  -4   1  15       65.02       61.76     18.03 o 
  -3   1  15     3783.74     3859.41    120.73 o 
  -2   1  15      234.28      263.72     32.98 o 
  -1   1  15     5309.39     5381.12    133.16 o 
   0   1  15      597.81      569.06     50.94 o 
   1   1  15      282.66      276.36     33.66 o 
   2   1  15        0.71        4.11     18.31 o 
   3   1  15      187.23      224.02     32.56 o 
   4   1  15        3.48      -23.13     23.13 o 
   5   1  15      711.12      723.36     56.07 o 
   6   1  15      589.07      629.11     54.54 o 
 -14   2  15      313.51      301.18     53.16 o 
 -13   2  15      302.33      270.19     51.78 o 
 -12   2  15      271.61      187.30     42.61 o 
 -11   2  15     1851.16     1839.43    110.73 o 
 -10   2  15      318.98      318.28     32.70 o 
  -9   2  15      251.03      287.05     31.39 o 
  -8   2  15     1035.42      977.32     51.36 o 
  -7   2  15        1.92       12.03     18.32 o 
  -6   2  15      100.12      116.42     24.66 o 
  -5   2  15      208.95      175.27     26.89 o 
  -4   2  15     1295.81     1284.65     62.44 o 
  -3   2  15        0.73        2.64     18.35 o 
  -2   2  15     4460.82     4487.12    143.23 o 
  -1   2  15       11.14       19.39     18.40 o 
   0   2  15     4287.23     4256.15    139.43 o 
   1   2  15       58.45       29.32     18.53 o 
   2   2  15      306.07      289.74     36.09 o 
   3   2  15      117.04       84.22     23.52 o 
   4   2  15       92.56       72.05     56.03 o 
   5   2  15       48.46       31.81     29.57 o 
   6   2  15       28.33       47.32     24.62 o 
 -13   3  15      152.60      123.30     41.46 o 
 -12   3  15      543.42      601.66     71.01 o 
 -11   3  15      112.00       86.28     38.13 o 
 -10   3  15     1009.42      945.22     84.01 o 
  -9   3  15        0.32      -32.44     35.25 o 
  -8   3  15      879.27      934.24     82.37 o 
  -7   3  15       66.73       37.42     34.11 o 
  -6   3  15      307.88      343.80     36.51 o 
  -5   3  15        0.93        3.91     16.61 o 
  -4   3  15      656.87      691.63     47.93 o 
  -3   3  15      813.77      736.88     49.94 o 
  -2   3  15       58.20       46.85     26.88 o 
  -1   3  15      215.82      185.66     22.95 o 
   0   3  15      758.64      761.97     52.79 o 
   1   3  15       21.72       24.45     20.43 o 
   2   3  15       36.99        3.50     16.99 o 
   3   3  15        6.69        0.68     18.10 o 
   4   3  15        7.33        1.85     54.16 o 
   5   3  15       14.09       -0.80     19.76 o 
 -13   4  15      222.48      130.32     42.06 o 
 -12   4  15      483.60      414.63     64.79 o 
 -11   4  15     1669.36     1584.01    112.23 o 
 -10   4  15      246.23      253.67     52.00 o 
  -9   4  15      629.91      751.31     79.16 o 
  -8   4  15      486.48      474.98     50.88 o 
  -7   4  15      143.37      133.43     26.54 o 
  -6   4  15     1144.53     1165.79     62.21 o 
  -5   4  15       38.21       53.89     21.57 o 
  -4   4  15      368.69      403.81     39.15 o 
  -3   4  15        6.06       -0.98     31.85 o 
  -2   4  15       11.19       -2.43     20.11 o 
  -1   4  15      257.03      271.22     43.83 o 
   0   4  15      366.07      317.64     36.44 o 
   1   4  15      363.22      397.99     40.76 o 
   2   4  15      230.27      210.01     31.45 o 
   3   4  15       13.34        0.86     18.45 o 
   4   4  15       34.98       52.30     24.25 o 
   5   4  15      207.47      219.67     55.66 o 
 -12   5  15      209.69      200.91     54.05 o 
 -11   5  15       55.96       88.48     38.99 o 
 -10   5  15      970.92     1110.40     67.55 o 
  -9   5  15       81.34       77.79     21.42 o 
  -8   5  15      136.86      176.72     28.57 o 
  -7   5  15       18.93       22.57     17.71 o 
  -6   5  15       62.92      104.30     40.84 o 
  -5   5  15       33.82       40.64     16.35 o 
  -4   5  15      112.60      123.12     27.97 o 
  -3   5  15       26.21       27.63     19.52 o 
  -2   5  15       58.51       54.94     25.80 o 
  -1   5  15      170.54      134.05     27.10 o 
   0   5  15      919.36      878.44     57.48 o 
   1   5  15      139.77      112.35     25.02 o 
   2   5  15       38.88       24.94     18.60 o 
   3   5  15        0.45       -5.48     25.08 o 
   4   5  15       75.25       92.82     24.89 o 
 -11   6  15      879.05      954.89     96.60 o 
 -10   6  15       19.33       30.23     30.20 o 
  -9   6  15      617.86      607.88     77.04 o 
  -8   6  15       98.34       39.71     23.00 o 
  -7   6  15        4.44       -0.96     17.54 o 
  -6   6  15      811.35      725.87     50.46 o 
  -5   6  15        4.72       17.54     39.82 o 
  -4   6  15      175.85      174.49     29.51 o 
  -3   6  15      169.33      163.23     29.87 o 
  -2   6  15        5.41      -16.82     29.40 o 
  -1   6  15      122.15      119.53     25.49 o 
   0   6  15       98.63       69.06     20.68 o 
   1   6  15       24.29       32.81     18.62 o 
   2   6  15      301.38      261.54     36.01 o 
   3   6  15      200.77      212.94     33.84 o 
  -9   7  15      638.21      595.03     81.01 o 
  -8   7  15       48.56       20.69     29.91 o 
  -7   7  15      989.59     1010.09     95.41 o 
  -6   7  15      102.60      149.68     28.31 o 
  -5   7  15      122.53      149.02     41.23 o 
  -4   7  15       22.74       51.15     36.22 o 
  -3   7  15      317.56      390.05     41.33 o 
  -2   7  15       18.87       31.39     18.07 o 
  -1   7  15      434.41      478.63     46.19 o 
   0   7  15       22.82       43.86     26.19 o 
   1   7  15      540.90      581.54     48.48 o 
  -6   8  15       72.41      272.22     63.56 o 
  -5   8  15      195.27      348.35     66.55 o 
  -4   8  15      631.26      642.01     80.12 o 
  -3   8  15        0.58        6.99     39.84 o 
 -12   0  16     1292.44     1314.71     91.83 o 
 -10   0  16     2297.25     2338.91    118.88 o 
  -8   0  16     1300.27     1394.21     89.84 o 
  -6   0  16      208.74      221.71     38.91 o 
  -4   0  16      318.41      292.98     41.60 o 
  -2   0  16        1.82      -20.06     24.92 o 
   0   0  16       77.04       80.83     31.58 o 
   2   0  16      455.39      511.39     66.63 o 
   4   0  16      100.26       80.96     36.59 o 
 -13   1  16       64.28       46.00     32.77 o 
 -12   1  16      178.20      162.43     41.75 o 
 -11   1  16      535.52      576.39     44.94 o 
 -10   1  16      170.69      229.92     31.06 o 
  -9   1  16     1760.19     1801.96     72.71 o 
  -8   1  16       10.43       13.72     17.84 o 
  -7   1  16      187.49      197.84     26.63 o 
  -6   1  16      135.40      117.75     22.09 o 
  -5   1  16      219.27      196.62     25.89 o 
  -4   1  16       91.82       68.63     19.34 o 
  -3   1  16      458.91      473.12     33.70 o 
  -2   1  16        2.65        9.12     17.68 o 
  -1   1  16      341.89      379.89     39.97 o 
   0   1  16        0.88      -11.50     19.86 o 
   1   1  16      931.80      949.25     60.88 o 
   2   1  16        7.46       16.93     16.23 o 
   3   1  16      710.13      731.44     54.73 o 
   4   1  16       49.06       35.77     19.90 o 
   5   1  16      718.38      707.16     79.65 o 
 -13   2  16      188.96      184.42     48.01 o 
 -12   2  16      182.83      181.41     46.44 o 
 -11   2  16      140.22      151.19     41.17 o 
 -10   2  16      942.57      954.74     84.41 o 
  -9   2  16      226.07      239.43     29.89 o 
  -8   2  16     1193.21     1200.86     57.17 o 
  -7   2  16      589.91      586.02     46.07 o 
  -6   2  16      242.20      260.01     32.55 o 
  -5   2  16      346.22      329.26     35.32 o 
  -4   2  16      609.88      601.61     45.40 o 
  -3   2  16      143.89      148.54     26.36 o 
  -2   2  16      291.60      357.37     38.88 o 
  -1   2  16     1356.99     1377.12     71.29 o 
   0   2  16      903.87      971.51     61.39 o 
   1   2  16      868.05      839.96     57.05 o 
   2   2  16      396.75      445.72     44.05 o 
   3   2  16      145.07      156.20     31.74 o 
   4   2  16       94.17       49.21     22.32 o 
 -12   3  16       59.47       59.83     36.96 o 
 -11   3  16      267.97      258.60     53.58 o 
 -10   3  16      202.09      287.44     55.00 o 
  -9   3  16      467.83      473.49     63.19 o 
  -8   3  16     1461.77     1599.69    109.72 o 
  -7   3  16      619.98      654.81     49.42 o 
  -6   3  16      334.70      335.88     62.72 o 
  -5   3  16      902.15      924.82     57.00 o 
  -4   3  16      229.24      204.58     37.53 o 
  -3   3  16      145.56      152.75     36.66 o 
  -2   3  16      798.08      834.83     54.31 o 
  -1   3  16       17.61       16.25     16.18 o 
   0   3  16      388.66      447.63     41.45 o 
   1   3  16      261.08      277.54     35.59 o 
   2   3  16      263.68      267.91     34.76 o 
   3   3  16      214.36      216.38     34.78 o 
   4   3  16      794.43      771.62     59.49 o 
 -12   4  16       86.86       53.77     31.24 o 
 -11   4  16        6.15       21.78     35.44 o 
 -10   4  16        1.46      -11.37     35.45 o 
  -9   4  16      560.18      556.94     46.50 o 
  -8   4  16       21.79       31.60     21.43 o 
  -7   4  16     1826.73     1847.90     79.54 o 
  -6   4  16      672.26      626.26     54.88 o 
  -5   4  16      358.19      341.00     37.58 o 
  -4   4  16       33.86       11.00     28.02 o 
  -3   4  16      198.99      157.79     27.15 o 
  -2   4  16      101.19      105.50     24.01 o 
  -1   4  16      829.62      794.67     45.42 o 
   0   4  16      167.63      171.14     29.94 o 
   1   4  16      525.64      558.06     49.87 o 
   2   4  16      396.71      406.83     42.83 o 
   3   4  16      218.04      184.05     31.01 o 
 -11   5  16      102.39      121.11     49.01 o 
 -10   5  16        0.98       -4.97     17.72 o 
  -9   5  16        7.83       -1.17     19.73 o 
  -8   5  16      253.40      281.89     34.97 o 
  -7   5  16        7.05        0.32     19.26 o 
  -6   5  16       30.17       43.33     19.26 o 
  -5   5  16       38.67       30.73     17.79 o 
  -4   5  16       25.51       22.81     27.49 o 
  -3   5  16        0.01        0.19     25.97 o 
  -2   5  16       15.11       -7.51     21.40 o 
  -1   5  16       28.09       15.73     16.98 o 
   0   5  16        3.84        5.83     18.03 o 
   1   5  16      144.48      104.70     43.18 o 
   2   5  16       84.45       92.79     27.52 o 
  -9   6  16      540.92      519.85     72.89 o 
  -8   6  16        9.07      -34.65     34.65 o 
  -7   6  16      189.78      292.43     46.42 o 
  -6   6  16       73.20      103.93     25.26 o 
  -5   6  16      326.47      250.11     34.64 o 
  -4   6  16       60.98       59.56     23.89 o 
  -3   6  16       21.77       -8.12     17.70 o 
  -2   6  16       12.01      -12.60     23.82 o 
  -1   6  16      390.90      422.90     43.48 o 
   0   6  16        9.22       10.33     17.03 o 
   1   6  16       96.90      114.98     29.21 o 
  -6   7  16      716.69      679.68     83.09 o 
  -5   7  16       37.42       34.73     21.89 o 
  -4   7  16      216.88      186.22     39.54 o 
  -3   7  16       17.02       27.57     26.99 o 
  -2   7  16      113.10      101.06     25.69 o 
 -12   0  17       13.96       26.62     31.61 o 
 -10   0  17      558.65      673.32     69.59 o 
  -8   0  17      211.59      251.26     44.11 o 
  -6   0  17      658.52      597.77     60.93 o 
  -4   0  17      300.05      282.09     49.42 o 
  -2   0  17     1225.75     1269.67     97.65 o 
   0   0  17     1784.75     1904.47    121.67 o 
   2   0  17      335.19      234.99     51.69 o 
 -12   1  17       14.26       28.83     32.52 o 
 -11   1  17      590.08      702.83     74.94 o 
 -10   1  17       55.81      110.08     34.97 o 
  -9   1  17       35.16       97.15     25.29 o 
  -8   1  17      206.94      246.49     51.71 o 
  -7   1  17      627.21      651.62     44.98 o 
  -6   1  17        3.09      -14.30     21.63 o 
  -5   1  17      897.23      854.34     55.09 o 
  -4   1  17        1.45      -22.51     22.51 o 
  -3   1  17     1316.13     1380.45     71.53 o 
  -2   1  17      144.08      173.94     28.79 o 
  -1   1  17      576.60      651.98     60.36 o 
   0   1  17       98.16      131.62     27.61 o 
   1   1  17       54.67       48.98     22.54 o 
   2   1  17      354.39      351.79     41.87 o 
   3   1  17      232.56      263.91     37.92 o 
 -12   2  17       71.39       62.89     36.51 o 
 -11   2  17      126.82      215.01     49.44 o 
 -10   2  17        1.10       44.62     34.55 o 
  -9   2  17      258.59      290.11     53.96 o 
  -8   2  17      506.76      659.08     74.80 o 
  -7   2  17      122.53       85.96     24.39 o 
  -6   2  17     2045.22     2197.90     87.81 o 
  -5   2  17      192.14      145.72     28.19 o 
  -4   2  17      991.72      977.40     59.10 o 
  -3   2  17      465.16      419.48     32.98 o 
  -2   2  17      699.84      750.64     54.96 o 
  -1   2  17       47.45       50.74     23.65 o 
   0   2  17      141.52      137.35     30.05 o 
   1   2  17        7.15        5.15     20.18 o 
   2   2  17       69.57       96.98     27.13 o 
   3   2  17       12.58       -3.78     21.67 o 
 -11   3  17      494.75      603.55     75.56 o 
 -10   3  17      925.44      938.91     89.44 o 
  -9   3  17      117.30      140.56     47.08 o 
  -8   3  17      134.28      190.02     31.32 o 
  -7   3  17      161.85      193.76     31.63 o 
  -6   3  17        3.33        2.97     19.02 o 
  -5   3  17       79.62       68.87     29.64 o 
  -4   3  17      184.91      165.78     28.69 o 
  -3   3  17      450.91      410.46     41.07 o 
  -2   3  17      618.11      631.32     50.62 o 
  -1   3  17      490.96      498.49     46.72 o 
   0   3  17        1.29       13.08     27.41 o 
   1   3  17       39.99       47.71     25.63 o 
   2   3  17        1.59       17.31     20.80 o 
 -10   4  17      249.57      305.50     37.74 o 
  -9   4  17      642.58      708.23     79.68 o 
  -8   4  17        8.50       31.43     52.80 o 
  -7   4  17      173.84      178.50     31.70 o 
  -6   4  17       16.02       18.03     19.69 o 
  -5   4  17      122.72       91.72     28.16 o 
  -4   4  17       10.83        4.69     18.52 o 
  -3   4  17       86.41       58.23     20.65 o 
  -2   4  17        3.80      -11.01     46.05 o 
  -1   4  17        4.24       15.35     20.64 o 
   0   4  17       70.65       94.25     26.73 o 
   1   4  17       64.07       68.37     26.33 o 
  -9   5  17        3.90        9.49     17.13 o 
  -8   5  17       51.43       93.37     35.69 o 
  -7   5  17        1.82       28.82     24.90 o 
  -6   5  17       50.21       31.13     46.29 o 
  -5   5  17       27.27       40.63     21.26 o 
  -4   5  17       47.09       32.12     35.62 o 
  -3   5  17       22.26      -10.71     22.29 o 
  -2   5  17      156.38      155.69     29.36 o 
  -1   5  17      165.92      168.26     29.90 o 
   0   5  17        0.23      -11.37     20.06 o 
  -6   6  17       66.61       59.40     23.76 o 
  -5   6  17       37.22       37.62     19.74 o 
  -4   6  17        4.39       -3.25     25.01 o 
  -3   6  17      346.45      363.73     41.92 o 
 -10   0  18     1207.63     1230.55     92.13 o 
  -8   0  18     1325.37     1408.68     95.15 o 
  -6   0  18       54.65        4.41     31.31 o 
  -4   0  18      121.28      170.52     41.59 o 
  -2   0  18      295.03      319.83     56.47 o 
   0   0  18     1187.44     1205.65    102.12 o 
 -10   1  18      199.86      253.79     51.17 o 
  -9   1  18     1481.77     1551.92    106.06 o 
  -8   1  18        2.81       -7.06     19.80 o 
  -7   1  18      541.15      566.42     43.95 o 
  -6   1  18       25.61        2.33     22.71 o 
  -5   1  18        1.70      -17.17     19.81 o 
  -4   1  18        4.20      -11.27     19.11 o 
  -3   1  18      374.29      328.91     40.07 o 
  -2   1  18       42.93       33.62     18.25 o 
  -1   1  18       42.42       57.11     23.93 o 
   0   1  18       34.15       27.55     20.96 o 
   1   1  18      282.18      346.89     41.35 o 
 -10   2  18      910.99     1043.40     93.35 o 
  -9   2  18      232.76      349.93     59.21 o 
  -8   2  18      595.30      649.92     73.97 o 
  -7   2  18      268.20      258.75     36.33 o 
  -6   2  18        1.94        7.37     23.74 o 
  -5   2  18       59.29       47.18     23.14 o 
  -4   2  18      146.76       95.46     23.30 o 
  -3   2  18       20.77       16.12     19.58 o 
  -2   2  18        0.83        0.82     22.14 o 
  -1   2  18      227.30      310.56     55.14 o 
   0   2  18       19.20       26.06     21.75 o 
  -9   3  18      173.26      203.85     33.65 o 
  -8   3  18       21.57       65.70     25.10 o 
  -7   3  18      115.85       91.20     26.08 o 
  -6   3  18      420.70      436.15     44.12 o 
  -5   3  18       41.97       18.91     21.48 o 
  -4   3  18      205.41      196.21     57.25 o 
  -3   3  18       38.43        6.50     15.49 o 
  -2   3  18     1329.10     1374.09     76.16 o 
  -1   3  18       14.10       23.70     19.80 o 
   0   3  18     1360.06     1425.30    247.53 o 
  -8   4  18      350.22      361.71     40.30 o 
  -7   4  18       33.09       51.92     23.48 o 
  -6   4  18        4.95       -6.63     19.63 o 
  -5   4  18        2.28       -3.29     20.40 o 
  -4   4  18      137.85      149.03     28.57 o 
  -3   4  18       83.57       61.99     23.36 o 
  -2   4  18      129.38      117.80     26.98 o 
  -8   0  19      101.16       43.07     25.45 o 
  -6   0  19      327.61      286.81     34.03 o 
  -4   0  19       40.38        5.23     25.92 o 
  -2   0  19      929.56      924.12     92.91 o 
  -8   1  19       50.67       84.52     37.53 o 
  -7   1  19      759.19      806.33    104.73 o 
  -6   1  19        3.04      -15.52     25.97 o 
  -5   1  19      264.43      265.62     53.12 o 
  -4   1  19       75.97       81.90     24.25 o 
  -3   1  19       80.62       61.10     43.61 o 
  -2   1  19      347.35      304.58     39.26 o 
  -7   2  19      420.01      441.60     44.79 o 
  -6   2  19     1753.07     1755.98     84.85 o 
  -5   2  19       96.47       55.96     44.91 o 
  -4   2  19      319.79      312.49     47.61 o 
  -3   2  19       45.41       36.16     22.13 o 
                                                 
